# Supplementary material for: The PRK/Rubisco shunt strongly influences Arabidopsis seed metabolism and oil accumulation, affecting more than carbon recycling
Source: Plant Cell. 2022 Dec 1;35(2):808–26. doi: 10.1093/plcell/koac338 (PMC9940875; doi:10.1093/plcell/koac338)
Supplement: koac338_Supplementary_Data [file koac338_supplementary_data.zip]

Archive with 9 entries (9 files):
- tpc22.00670_PeerReviewReport.pdf
- TPC2022RA00670_Author_Revisions_Checklist.pdf
- SUPPLEMENTAL DATA.pdf
- TPC2022RA00670SupplementalDS1.xlsx
- TPC2022RA00670SupplementalDS2.xlsx
- TPC2022RA00670SupplementalDS3.xlsx
- TPC2022RA00670SupplementalDS4.xlsx
- TPC2022RA00670SupplementalDS5.xlsx
- TPC2022RA00670SupplementalDS6.xlsx
