# Supplementary material for: The PRK/Rubisco shunt strongly influences Arabidopsis seed metabolism and oil accumulation, affecting more than carbon recycling
Source: Plant Cell. 2022 Dec 1;35(2):808–26. doi: 10.1093/plcell/koac338 (PMC9940875; doi:10.1093/plcell/koac338)
Supplement: koac338_Supplementary_Data [file koac338_supplementary_data.zip › TPC2022RA00670SupplementalDS1.xlsx]

## Sheet: Suppl. Data Set 1A
Supplemental Data. Deslandes-Hérold et al. (2023). Plant Cell.
Supplemental Data Set 1: LC-MS based quantification of selected metabolites in green prkCOMP seeds.
A Individual sample values. Concentrations measured below the dynamic range of the calibration curve (highlighted with a purple fill) may not be as accurate as others. Values for which no peak was identifieable were set to the minimum value > 0 in the dataset * 10^-3 to allow log-transformation (one datapoint; highlighted with pink fill). Data displayed here are Log10-transformed values [pmol see…
Seed Classa)		Group A: prkCOMP, R																																						Group B: prkCOMP, YY
Silique & Mother plantb)	Metabolite	R_1_A	R_10_A	R_12_A	R_13_A	R_16_A	R_3_A	R_35_G	R_37_G	R_39_G	R_54_M	R_55_M	R_56_M	R_57_M	R_58_O	R_59_O	R_6_A	R_60_O	R_61_O	R_8_A	Y_1_A	Y_10_A	Y_12_A	Y_13_A	Y_16_A	Y_3_A	Y_35_G	Y_37_G	Y_39_G	Y_54_M	Y_55_M	Y_56_M	Y_57_M	Y_58_O	Y_59_O	Y_6_A	Y_60_O	Y_61_O	Y_8_A	YY_1_A	YY_10_A	YY_12_A	YY_13_A	YY_16_A	YY_3_A	YY_35_G	YY_37_G	YY_39_G	YY_54_M
Metabolites	3PGA	0.386019	0.418753	0.276044	0.24775	0.454258	0.248219	0.454568	0.483383	0.478566	0.125752	0.323014	0.25487	0.275023	0.206985	0.186237	0.159008	0.0974887	0.0699146	0.236789	0.283482	0.340444	0.452669	0.474459	0.448964	0.456655	0.562689	0.628024	0.723217	0.15156	0.0647882	0.33484	0.297473	0.359101	0.34305	0.696429	0.395682	0.266326	0.657329	0.463146	0.696531	0.839091	0.753583	0.762228	0.705164	0.706115	0.918773	0.672434	0.201124
	ADP	0.229662	0.263528	0.289629	0.272685	0.256755	0.124178	0.150617	0.216543	0.21362	0.217922	0.349502	0.257278	0.306693	0.223328	0.287802	0.0425193	-0.0996329	0.16712	0.151906	0.145756	0.0979016	0.216126	0.274447	0.168792	0.103804	0.143312	0.32918	0.192855	0.108823	0.116393	0.181514	0.0800376	0.200427	0.194009	0.28396	0.197536	0.0866445	0.148999	0.200029	0.168497	0.167772	0.127968	0.327155	0.141307	0.150666	0.132206	0.119975	-0.172566
	ADPGlc	-2.06125	-1.70294	-1.84301	-2.45638	-2.21847	-2.25337	-2.45978	-2.44078	-2.38983	-1.71313	-2.10237	-1.8146	-1.57655	-1.65376	-1.77516	-2.12329	-2.17213	-2.02626	-2.13802	-2.61878	-2.03644	-2.67503	-2.10123	-2.47843	-2.42049	-2.59631	-2.44026	-2.46483	-2.41481	-2.25732	-2.37004	-2.68702	-2.30809	-2.42136	-2.13866	-2.32517	-2.37551	-1.90858	-2.20954	-1.72446	-2.08823	-2.48776	-2.17005	-1.65187	-2.34356	-2.24814	-2.25713	-2.21896
	ATP	0.5825	0.765194	0.771988	0.861371	0.720668	0.723127	0.81261	0.845142	0.703027	0.595037	0.738232	0.659758	0.710117	0.55609	0.766548	0.440684	0.227029	0.516491	0.72284	0.538171	0.660594	0.768616	0.762491	0.573645	0.617799	0.727386	0.71301	0.414488	0.395035	0.450973	0.581801	0.511883	0.558631	0.572291	0.786219	0.522106	0.598221	0.758046	0.638614	0.717171	0.619334	0.687232	0.768416	0.524219	0.64496	0.632963	0.497432	0.153205
	DHAP	0	0.140451	-0.00877392	-0.00877392	-0.15581	-0.114639	-0.0941551	-0.125353	-0.300096	0.0180761	-0.162703	-0.0638215	0.0137323	0.0613638	0.051328	-0.0961352	-0.212697	-0.14307	-0.12697	0.0267783	0.0347621	-0.0565654	0.117547	-0.314856	-0.231609	-0.131888	-0.266745	-0.486611	-0.181083	-0.627088	-0.225202	-0.449128	-0.26168	-0.296709	0.00682246	-0.339345	-0.338377	-0.0720433	0.0189084	0.0884905	-0.0805196	-0.0631513	-0.145572	-0.188669	-0.141251	-0.0510168	-0.313526	-0.317043
	FruBP	-0.159653	-0.0542629	-0.0801615	-0.0515426	-0.192309	-0.3083	-0.227945	-0.463893	-0.385427	-0.127213	-0.153377	0.0194625	-0.0549009	-0.0190614	0.0685232	-0.41818	-0.378305	-0.252329	-0.0518928	-0.346016	-0.0796779	-0.161342	0.0384214	-0.504502	-0.362653	-0.288796	-0.389872	-0.665936	-0.590147	-0.673303	-0.322604	-0.430564	-0.515562	-0.389195	-0.187087	-0.473469	-0.484868	-0.191644	-0.216543	-0.0674248	-0.2906	-0.211407	-0.345246	-0.332802	-0.30648	-0.346868	-0.550031	-0.861382
	Fru6P	0.812862	0.991629	0.941195	0.81127	0.722254	0.840608	0.586996	0.716778	0.509616	0.950203	0.821312	0.946125	0.965554	1.03129	1.08148	0.833921	0.809185	0.952308	0.833944	0.755265	0.837649	0.784898	1.03892	0.692259	0.681672	0.761999	0.837273	0.702875	0.810361	0.590409	0.78806	0.722331	0.800673	0.758637	0.844581	0.741823	0.741624	0.857332	0.785863	0.880413	0.745495	0.794535	0.748808	0.686311	0.755067	0.729435	0.6269	0.60401
	Glc1P	0.13501	0.306717	0.297462	0.124445	-0.020872	0.104828	-0.0413927	0.00707686	-0.175224	0.157104	0.0592429	0.155083	0.178257	0.232697	0.259203	0.144797	0.0483555	0.160968	0.119751	0.0533858	0.137324	0.087222	0.272229	-0.0447935	0.0108247	0.0200059	0.100001	-0.00493122	0.092587	-0.0748093	0.0345051	0.023902	0.0967979	0.0234395	0.161618	0.0427067	0.0367885	0.168371	0.0681859	0.17406	0.00630144	0.0569049	0.0203613	-0.028134	0.036253	0.0180761	-0.148297	-0.16279
	Glc6P	1.2926	1.44603	1.44744	1.28719	1.21748	1.31994	1.03233	1.13763	0.998662	1.41106	1.27095	1.4355	1.47458	1.50499	1.54226	1.28427	1.31597	1.42759	1.3392	1.17085	1.29331	1.27458	1.47676	1.17955	1.17582	1.21396	1.2758	1.19078	1.30113	1.13541	1.28007	1.23513	1.2752	1.26493	1.32991	1.24906	1.22448	1.37859	1.22499	1.32387	1.20724	1.20737	1.21696	1.16839	1.21949	1.12385	1.07355	1.08707
	Gly-3P	0.548814	0.534603	0.645512	0.77848	0.4779	0.547529	0.493901	0.588912	0.484957	0.885078	0.770852	0.740099	0.944791	0.623675	0.73842	0.621102	0.546406	0.714553	0.638489	0.671728	0.669583	0.832702	1.0542	0.624282	0.810361	0.658602	0.929054	0.844497	0.698142	0.575052	0.627996	0.814318	0.592857	0.567935	0.71321	0.556972	0.599621	0.731243	0.540955	0.535294	0.491362	0.847573	0.562531	0.499687	0.593286	0.532223	0.662929	0.427973
	NAD	0.0653211	0.125925	0.178977	0.234379	0.263363	0.0704073	0.168658	0.258706	0.283127	0.259275	0.337382	0.263833	0.348791	0.295761	0.32109	0.01524	0.127645	0.259594	0.0867601	-0.0426801	-0.0075096	0.0637767	0.237628	0.186768	0.0383741	0.143015	0.27424	0.248052	0.193257	0.191895	0.202551	0.186034	0.196524	0.231493	0.103233	0.194257	0.20085	0.108662	0.0637554	0.0958665	0.0844388	0.139879	0.328583	0.0742178	0.126151	0.207051	0.203873	-0.0231459
	NADP	-0.558365	-0.579294	-0.389533	-0.364242	-0.410394	-0.459796	-0.526049	-0.372707	-0.368166	-0.514989	-0.480677	-0.491022	-0.253269	-0.483893	-0.437383	-0.651278	-0.69037	-0.546274	-0.483961	-0.659953	-0.677485	-0.547377	-0.485895	-0.471941	-0.511382	-0.554767	-0.318113	-0.383474	-0.507439	-0.492065	-0.462859	-0.483569	-0.46279	-0.422926	-0.4805	-0.454189	-0.494362	-0.481157	-0.590913	-0.585027	-0.497573	-0.630784	-0.331428	-0.464706	-0.508062	-0.402396	-0.372634	-0.756714
	PEP	-0.590067	-0.463671	-0.557235	-0.468637	-0.54026	-0.70708	-0.337929	-0.402618	-0.352768	-0.827543	-0.871402	-0.823909	-0.799628	-0.856801	-0.766312	-0.668428	-0.992584	-1.03905	-0.674433	-0.725842	-0.5567	-0.563934	-0.445158	-0.518462	-0.541614	-0.378527	-0.311072	-0.11698	-0.746224	-0.867307	-0.600726	-0.692898	-0.598933	-0.562898	-0.276066	-0.540887	-0.755179	-0.345068	-0.290412	-0.17757	-0.108763	-0.199558	-0.159267	-0.180097	-0.174688	0.049541	-0.0645843	-0.698319
	Pyr	0.934887	0.883765	1.13004	0.913766	0.898894	0.882069	1.02456	0.958018	1.15087	0.952227	0.841648	0.863273	0.989005	0.966556	0.900417	1.00708	0.81217	0.845511	1.03787	1.02284	0.819857	0.99377	0.903994	1.39858	1.03323	0.887028	1.21152	1.23585	1.24007	1.00026	1.32618	1.17586	1.31759	1.18969	0.96575	1.36556	0.892762	0.95853	1.11934	1.09132	0.999666	1.08731	1.499	1.01169	1.05081	1.19636	1.28719	1.31534
	RuBP	-1.16749	-1.17287	-1.28142	-1.3745	-1.28936	-1.06515	-1.40813	-1.62056	-1.2313	-1.24853	-1.55584	-1.37008	-0.973211	-1.30918	-1.3004	-1.00783	-1.21073	-1.12843	-0.983489	-0.850042	-0.591276	-0.906048	-0.618734	-0.979777	-0.359377	-0.805552	-0.694649	-0.804011	-1.11973	-0.820094	-1.02581	-0.867555	-0.751948	-0.815954	-0.482914	-0.554857	-0.323855	-0.319406	0.100371	0.0433623	-0.0570385	0.131405	0.00130093	0.192871	-0.111854	-0.0413565	-0.23664	-0.340179
	Rib5P	-0.236745	-0.212475	-0.231631	-0.286968	-0.391145	-0.40749	-0.543082	-0.436943	-0.621462	-0.165261	-0.310896	-0.213485	-0.166693	-0.0806142	-0.102273	-0.328893	-0.371668	-0.222525	-0.369191	-0.365724	-0.405502	-0.36409	-0.192691	-0.536854	-0.586301	-0.397217	-0.445857	-0.664251	-0.428347	-0.798121	-0.418987	-0.568213	-0.534233	-0.549471	-0.407037	-0.578213	-0.653569	-0.505746	-0.472048	-0.447819	-0.582337	-0.54658	-0.509901	-0.697197	-0.531392	-0.674519	-0.741885	-0.632271
	Ru5P	-0.0532455	0.0177919	-0.0306688	-0.143381	-0.203532	-0.14315	-0.177475	-0.187851	-0.284061	-0.0245682	-0.129731	-0.0625657	-0.0709644	-0.016135	0.0596667	-0.111901	-0.133385	-0.0823195	-0.0667659	-0.14436	-0.225657	-0.301557	-0.0828885	-0.331614	-0.31661	-0.235859	-0.318759	-0.485752	-0.225657	-0.451574	-0.212758	-0.362826	-0.344304	-0.298668	-0.215858	-0.343582	-0.329754	-0.302895	-0.112523	-0.104964	-0.31158	-0.248259	-0.18722	-0.306513	-0.263463	-0.253301	-0.302058	-0.245193
	Sed7P	0.772829	0.828777	0.891335	0.62606	0.685535	0.838597	0.267172	0.428598	0.207862	1.11311	0.973838	1.08754	1.06981	1.31275	1.36207	0.787359	0.999276	1.2296	0.748479	0.494099	0.511629	0.637126	0.860088	0.62634	0.309732	0.528427	0.499147	0.297725	0.749295	0.439565	0.768581	0.659516	0.548052	0.607358	0.463208	0.495339	0.488099	0.430444	0.398157	0.389875	0.192696	0.374993	0.508126	0.0695336	0.466868	0.0364293	0.0808232	0.390228
	Xyl5P	0.133539	0.201893	0.180282	0.0530784	-0.0286528	0.0297895	-0.0103884	-0.0222764	-0.103643	0.189397	0.0814027	0.146645	0.101661	0.217019	0.295467	0.123852	0.0825859	0.105624	0.0822017	0.0847907	0.0395085	-0.0082371	0.153179	-0.112758	-0.151371	-0.0337465	-0.135192	-0.245849	-0.0190232	-0.298483	0.00712382	-0.152785	-0.13783	-0.136137	0.00753442	-0.192064	-0.2423	-0.0658624	-0.0048586	0.0542299	-0.166216	-0.0840728	-0.142426	-0.261724	-0.0793857	-0.231917	-0.241226	-0.204189
Sum of total interconvertible hexose phosphate levels (non-transformed)	Fru6P	6.49923	9.80909	8.73364	6.47545	5.27538	6.928	3.86364	5.20929	3.23308	8.91667	6.62692	8.83333	9.2375	10.7471	12.0636	6.82214	6.44444	8.96	6.8225	5.692	6.88095	6.09394	10.9375	4.92333	4.80476	5.78095	6.875	5.04516	6.4619	3.89412	6.13846	5.27632	6.31935	5.73636	6.99167	5.51852	5.516	7.2	6.1075	7.593	5.56538	6.23067	5.608	4.85636	5.68941	5.36333	4.23545	4.018
	Glc1P	1.36462	2.02636	1.98364	1.33182	0.953077	1.273	0.909091	1.01643	0.668	1.43583	1.14615	1.42917	1.5075	1.70882	1.81636	1.39571	1.11778	1.44867	1.3175	1.1308	1.3719	1.22242	1.87167	0.902	1.02524	1.04714	1.25893	0.98871	1.23762	0.841765	1.08269	1.05658	1.24968	1.05545	1.45083	1.10333	1.0884	1.47357	1.17	1.493	1.01462	1.14	1.048	0.937273	1.08706	1.0425	0.710727	0.6874
	Glc6P	19.6154	27.9273	28.0182	19.3727	16.5	20.89	10.7727	13.7286	9.96923	25.7667	18.6615	27.2583	29.825	31.9882	34.8545	19.2429	20.7	26.7667	21.8375	14.82	19.6476	18.8182	29.975	15.12	14.9905	16.3667	18.8714	15.5161	20.0048	13.6588	19.0577	17.1842	18.8452	18.4045	21.375	17.7444	16.768	23.9107	16.7875	21.08	16.1154	16.12	16.48	14.7364	16.5765	13.3	11.8455	12.22
	Sum [pmol embryo-1]	27.4792	39.7627	38.7355	27.18	22.7285	29.091	15.5455	19.9543	13.8703	36.1192	26.4346	37.5208	40.57	44.4441	48.7345	27.4607	28.2622	37.1753	29.9775	21.6428	27.9005	26.1345	42.7842	20.9453	20.8205	23.1948	27.0054	21.55	27.7043	18.3947	26.2788	23.5171	26.4142	25.1964	29.8175	24.3663	23.3724	32.5843	24.065	30.166	22.6954	23.4907	23.136	20.53	23.3529	19.7058	16.7916	16.9254
a)Grouping of samples, based on their fluorescence (R, Y, YY). Groups A and B (R and YY) were used for the statistical analyses in GraphPad Prism 9.3.1, the results of which are displayed in Suppl. Data Set 1B.
b)Sample identity, as defined by the seed class (R, Y, YY), the silique number, as well as the mother plant identity; displayed as SeedClass_SiliqueNumber_MotherPlant. See table below (Silique Grouping) for the pairing of R and their respective YY samples of the same silique.
prkCOMP silique grouping
R sample	YY sample
R_1_A	YY_1_A	1
R_10_A	YY_10_A	2
R_12_A	YY_12_A	3
R_13_A	YY_13_A	4
R_16_A	YY_16_A	5
R_3_A	YY_3_A	6
R_35_G	YY_35_G	7
R_37_G	YY_37_G	8
R_39_G	YY_39_G	9
R_54_M	YY_54_M	10
R_55_M	YY_55_M	11
R_56_M	YY_56_M	12
R_57_M	YY_57_M	13
R_58_O	YY_58_O	14
R_59_O	YY_59_O	15
R_6_A	YY_6_A	16
R_60_O	YY_60_O	17
R_61_O	YY_61_O	18
R_8_A	YY_8_A	19
Mother Plants (N) and samples (n)
prkCOMP: N = 4 (A, G, M, O); n = 19
[truncated: 13 more columns]

## Sheet: Suppl. Data Set 1B
Supplemental Data. Deslandes-Hérold et al. (2023). Plant Cell.
Supplemental Data Set 1: LC-MS based quantification of selected metabolites in green prkCOMP seeds.
B Repeated-measures 2-way ANOVA with Sidak's multiple comparisons correction of the Log10-transformed metabolite levels in green prkCOMP seeds shown in A. This analysis was carried out using GraphPad Prism 9.3.1.
Group A: prkCOMP, R - Group B: prkCOMP, YY
	Mean Diff.	95.00% CI of diff.	Below threshold?	Summarya)	Adjusted P Value
3PGA	-0.3357	-0.5274 to -0.1439	Yes	****	<0.0001
ADP	0.06775	-0.1240 to 0.2595	No	ns	0.9984
ADPGlc	0.3321	0.1404 to 0.5239	Yes	****	<0.0001
ATP	0.1003	-0.09145 to 0.2921	No	ns	0.9014
DHAP	0.08729	-0.1045 to 0.2790	No	ns	0.9708
FruBP	0.1769	-0.01484 to 0.3687	No	ns	0.101
Fru6P	0.1031	-0.08869 to 0.2948	No	ns	0.879
Glc1P	0.09345	-0.09830 to 0.2852	No	ns	0.9451
Glc6P	0.1064	-0.08534 to 0.2982	No	ns	0.848
Gly-3P	0.07144	-0.1203 to 0.2632	No	ns	0.9968
NAD	0.04561	-0.1461 to 0.2374	No	ns	>0.9999
NADP	0.002008	-0.1897 to 0.1938	No	ns	>0.9999
PEP	-0.3943	-0.5861 to -0.2026	Yes	****	<0.0001
Pyr	-0.2381	-0.4299 to -0.04636	Yes	**	0.0039
RuBP	-1.276	-1.468 to -1.084	Yes	****	<0.0001
Rib5P	0.2808	0.08908 to 0.4726	Yes	***	0.0002
Ru5P	0.1108	-0.08100 to 0.3025	No	ns	0.8022
Sed7P	0.4973	0.3056 to 0.6891	Yes	****	<0.0001
Xyl5P	0.2455	0.05374 to 0.4372	Yes	**	0.0025
Level significantly reduced in R seeds vs YY seeds
Level significantly increased in R seeds vs YY seeds
a) any p-values < 0.001 are displayed as *** in Figure 4.

## Sheet: Suppl. Data Set 1C
Supplemental Data. Deslandes-Hérold et al. (2023). Plant Cell.
Supplemental Data Set 1: LC-MS based quantification of selected metabolites in green prkCOMP seeds.
C Summary statistics of the metabolite levels in green prkCOMP seeds shown in A and respective relative changes between R and YY (displayed as colored boxes in Fig. 4).
	Group A: prkCOMP_R			Group B: prkCOMP_YY			Ratio R/YY	Average	Log10(R/YY)	Transparency class	Transparency class roundeda)	Notes
	Mean [pmol seed-1]	SEM [pmol seed-1]	n	Mean [pmol seed-1]	SEM [pmol seed-1]	n
3PGA	2.005	0.14	19	4.53	0.42	19	0.442605		-0.353984	35.3984	35
ADP	1.648	0.078	19	1.405	0.063	19	1.17295		0.0692809	6.92809	5
ADPGlc	0.011	0.002	19	0.008	0.001	19	1.375		0.138303	13.8303	15
ATP	4.92	0.331	19	3.876	0.245	19	1.26935		0.103581	10.3581	10
DHAP	0.876	0.05	19	0.726	0.049	19	1.20661		0.0815675	8.15675	10
FruBP	0.712	0.055	19	0.478	0.038	19	1.48954		0.173052	17.3052	15
Fru6P	7.447	0.524	19	5.658	0.206	19	1.31619		0.119318	11.9318	10
Glc1P	1.361	0.082	19	1.077	0.044	19	1.2637		0.101642	10.1642	10
Glc6P	22.3	1.59	19	16.799	0.662	19	1.32746		0.123021	12.3021	10
Gly-3P	4.672	0.365	19	3.885	0.239	19	1.20257		0.0801118	8.01118	10
NAD	1.657	0.084	19	1.483	0.068	19	1.11733	1.0616	0.0481814	4.81814	5	NAD/NADP at GAPDH step displayed as 5
NADP	0.343	0.019	19	0.341	0.017	19	1.00587		0.00253974	0.253974	0
PEP	0.238	0.026	19	0.575	0.052	19	0.413913		-0.383091	38.3091	40
Pyr	9.055	0.481	19	15.955	1.163	19	0.567534		-0.246008	24.6008	25
RuBP	0.061	0.005	19	1.146	0.099	19	0.0532286		-1.27385	127.385	125	RuBP decrease:	18.7869
Rib5P	0.526	0.037	19	0.27	0.015	19	1.94815		0.289622	28.9622	30
Ru5P	0.814	0.035	19	0.631	0.029	19	1.29002		0.110595	11.0595	10
Sed7P	9.01	1.383	19	2.405	0.173	19	3.74636		0.57361	57.361	55
Xyl5P	1.283	0.066	19	0.732	0.042	19	1.75273		0.243716	24.3716	25
Level significantly reduced in R seeds vs YY seeds						Mapped from results of 2-way ANOVA displayed in B
Level significantly increased in R seeds vs YY seeds
a)Transparency for a 10-fold change in either direction (Log10(R/YY) = 1/-1) set to 100%
