# Supplementary material for: The PRK/Rubisco shunt strongly influences Arabidopsis seed metabolism and oil accumulation, affecting more than carbon recycling
Source: Plant Cell. 2022 Dec 1;35(2):808–26. doi: 10.1093/plcell/koac338 (PMC9940875; doi:10.1093/plcell/koac338)
Supplement: koac338_Supplementary_Data [file koac338_supplementary_data.zip › TPC2022RA00670SupplementalDS2.xlsx]

## Sheet: Suppl. Data Set 2A1
Supplemental Data. Deslandes-Hérold et al. (2023). Plant Cell.
Supplemental Data Set 2: FA quantification in sorted, mature WT, prkCOMP, and PRKOX embryos.
A1 Shown are values for individual FA species and the summed total FA content displayed in Fig. 5A, including the statistical analysis of total FA content. The statistical analysis of the contribution of individual FAs was carried out using their percentages of total FA, as calculated below, using GraphPad Prism 9.3.1 (see A2 for the transposed input).
			FA species [ng embryo-1]																	Statistical Analysis total FA content - within lines									Statistical Analysis total FA content - between lines
Sample ID	Mother plant	Seed class	16:0	16:1 (9Z)	18:0	18:1 (9Z) + 18:1 (11Z)	18:2 (9Z, 12Z)	18:3 (9Z, 12Z, 15Z)	20:0	20:1 (11Z) + 20:1 (13Z)	20:2 (11Z, 14Z)	20:3 (11Z, 14Z, 17Z)	22:0	22:1 (13Z)	22:2 (13Z, 15Z)	24:0	24:1 (15Z)	Total FA [ng embryo-1]	Total FA [ng embryo-1]	Seed class	Total FA mean [ng embryo-1]	Total FA n	Total FA SEM [ng embryo-1]	Percentage changea)		F-testb)	T-testc)	Significance		F-test	T-test	Significance		Seed class	Total FA mean [ng embryo-1]	Total FA n	Total FA SEM [ng embryo-1]	Total FA mean [ug embryo-1]	Total FA ug SEM [ug embryo-1]
SAMPLE00300	903	WT	638.458	15.4805	326.127	1582.59	2642.34	1577.88	207.108	1915.29	171.651	37.8493	27.7372	169.176	0	14.519	0	9326.21	9326.21	WT	8838.81	10	276.947	a)in relation to respective control group	comparison	b) if ns, homoscedastic	c)2-tailed, homoscedastic according to F-test							prkCOMP, R	6283.95	24	167.342	6.28395	0.167342
SAMPLE00301	903	WT	527.527	12.7726	251.899	1087.96	2111.32	1257.74	157.362	1415.22	139.687	30.8725	18.5672	129.206	7.90495	11.4238	0	7159.46	7159.46															prkCOMP, Y/YY	9460.78	23	190.181	9.46078	0.190181
SAMPLE00302	903	WT	595.128	15.0799	280.304	1376.77	2396.97	1512.06	177.718	1698.06	165.277	39.4851	21.7095	151.767	0	13.8639	0	8444.19	8444.19															PRKOX, R	9169.94	5	441.397	9.16994	0.441397
SAMPLE00303	903	WT	559.09	13.2333	268.09	1405.06	2332.4	1306.03	170.435	1598.63	140.335	12.864	19.8551	132.932	10.2199	12.7771	0	7981.96	7981.96															Ox_YYY	8465.88	5	709.795	8.46588	0.709795
SAMPLE00304	903	WT	708.964	16.3265	337.412	1762.3	2991.57	1664.58	214.281	1999.98	178.174	37.4342	24.8064	168.707	0	15.0054	0	10119.6	10119.6															WT	8838.81	10	276.947	8.83881	0.276947
SAMPLE00305	903	WT	647.775	15.6819	304.286	1429.07	2601.98	1518.04	196.447	1786.21	167.14	14.0523	24.9338	158.411	12.0866	14.7778	0	8890.89	8890.89
SAMPLE00316	907	WT	636.378	0	282.074	1409.71	2508.91	1629.39	174.907	1640.21	162.508	52.4972	19.3458	136.322	0	0	0	8652.26	8652.26
SAMPLE00317	907	WT	653.664	16.7996	279.199	1576.41	2696.78	1645.05	151.969	1703.27	161.175	38.2882	14.8721	141.47	5.72855	11.2328	0	9095.9	9095.9
SAMPLE00312	907	WT	701.113	0	317.553	1633.18	2894.84	1901.52	190.769	1896.57	179.46	43.2943	20.0759	159.474	0	0	0	9937.84	9937.84
SAMPLE00313	907	WT	651.516	14.7022	306.249	1472.73	2511.22	1562.29	173.674	1702.16	162.478	38.5309	21.8745	149.243	0	13.1556	0	8779.83	8779.83
SAMPLE00290	912	prkCOMP, Y/YY	633.188	14.5781	307.331	1513.04	2493.53	1617.25	179.471	1747.22	161.513	37.5842	23.0324	144.949	0	13.9481	0	8886.63	8886.63	prkCOMP, Y/YY	9460.78	23	190.181	-33.579	prkCOMP, R vs prkCOMP, Y/YY	0.614782	2.5321e-16	***	comp_YYY vs Ox_R	0.701299	0.529115	ns
SAMPLE00292	912	prkCOMP, Y/YY	774.105	77.6001	324.962	1945.98	2890.49	1662.01	171.161	1903.05	169.344	37.8389	19.9314	144.058	0	12.7699	0	10133.3	10133.3
SAMPLE00294	912	prkCOMP, Y/YY	661.429	15.353	327.865	1829.92	2711.45	1623.39	183.36	1850.69	155.592	34.5829	23.8422	140.356	0	14.2997	0	9572.14	9572.14
SAMPLE00547	912	prkCOMP, Y/YY	609.376	14.1676	284.188	1664.6	2533.46	1559	142.629	1670.18	147.121	33.7996	16.234	117.451	8.13675	12.2856	0	8812.63	8812.63
SAMPLE00549	912	prkCOMP, Y/YY	607.293	14.9147	277.751	1501.45	2503.89	1674.45	156.871	1658.62	151.442	38.017	16.7343	130.626	7.0578	11.8951	0	8751.01	8751.01
SAMPLE00551	912	prkCOMP, Y/YY	729.035	17.6683	342.17	1895.67	3067.94	1911.59	181.203	1969.8	170.575	40.375	18.5496	143.574	7.66171	12.4386	0	10508.3	10508.3
SAMPLE00296	917	prkCOMP, Y/YY	794.854	0	367.427	1824.69	3009.94	1847.6	181.977	1922.62	182.679	44.5985	21.1375	154.743	0	0	0	10352.3	10352.3
SAMPLE00517	917	prkCOMP, Y/YY	733.456	17.6994	315.802	1938.75	2907.61	1775.22	184.692	2002.96	155.628	34.6828	21.8641	121.527	0	11.5655	0	10221.5	10221.5
SAMPLE00519	917	prkCOMP, Y/YY	622.982	0	296.244	1493.68	2480.62	1575.42	177.242	1647.76	144.132	33.2349	21.121	129.687	0	0	0	8622.13	8622.13
SAMPLE00521	917	prkCOMP, Y/YY	698.67	15.1589	310.305	1649.84	2764.87	1710.7	185.343	1754.16	158.649	36.2777	20.7857	135.841	0	0	0	9440.6	9440.6
SAMPLE00559	917	prkCOMP, Y/YY	592.585	13.788	275.855	1358.45	2382.24	1441.59	143.726	1458.88	134.214	30.2634	15.5281	110.014	0	0	0	7957.13	7957.13
SAMPLE00319	922	prkCOMP, Y/YY	748.994	0	348.517	1795.1	2883.02	1909.58	199.058	1943.03	172.529	42.6265	22.3733	148.552	0	0	0	10213.4	10213.4
SAMPLE00321	922	prkCOMP, Y/YY	700.321	17.099	316.485	1535.58	2737.34	1739.54	169.868	1760.71	168.071	40.9923	16.9571	138.459	0	11.2297	0	9352.66	9352.66
SAMPLE00323	922	prkCOMP, Y/YY	725.293	0	352.348	1644.4	2527.74	1509.49	193.198	1559.26	123.952	25.9945	21.4636	114.775	0	11.9781	0	8809.88	8809.88
SAMPLE00541	922	prkCOMP, Y/YY	710.728	18.4583	339.268	1687.45	2847.65	1881.79	189.55	1919.03	169.877	42.1163	19.8892	146.139	8.28723	13.147	0	9993.37	9993.37
SAMPLE00543	922	prkCOMP, Y/YY	755.067	18.6819	342.451	1833.85	3121.39	2121.96	194.488	2078.44	186.095	22.235	20.3468	155.101	0	0	0	10850.1	10850.1
SAMPLE00545	922	prkCOMP, Y/YY	608.147	14.6909	275.912	1453.25	2501.77	1582.93	147.064	1567.94	138.77	33.4012	15.2961	117.937	6.41847	11.0651	0	8474.59	8474.59
SAMPLE00563	927	prkCOMP, Y/YY	766.643	17.6044	358.29	1979.85	3415.22	1962.65	190.168	2024.7	192.332	17.0004	20.6206	153.313	0	12.5607	0	11110.9	11110.9
SAMPLE00535	927	prkCOMP, Y/YY	650.623	14.8827	310.848	1667.57	2774.47	1754.9	162.725	1753.36	155.454	36.2476	17.0499	124.316	0	11.3504	0	9433.79	9433.79
SAMPLE00537	927	prkCOMP, Y/YY	627.59	14.5823	277.401	1510.36	2553.66	1594.71	144.569	1588.65	158.299	37.515	16.2569	124.836	0	11.6591	0	8660.09	8660.09
SAMPLE00539	927	prkCOMP, Y/YY	664.23	14.6333	315.877	1861.21	2818.47	1561.56	152.694	1649.31	145.86	30.7764	17.445	116.44	8.3597	11.6497	0	9368.51	9368.51
SAMPLE00565	927	prkCOMP, Y/YY	585.489	13.9921	258.482	1132.16	2248.86	1579.74	148.223	1476.1	151.284	16.4534	16.4649	127.734	0	11.4729	0	7766.46	7766.46
SAMPLE00533	927	prkCOMP, Y/YY	699.457	0	360.955	1646.79	3023.49	1994.35	197.279	2002.1	187.419	43.0211	0	151.808	0	0	0	10306.7	10306.7
SAMPLE00289	912	prkCOMP, R	411.615	12.1199	216.315	762.672	1456.06	1525.36	154.658	1204.28	174.982	68.609	21.6024	161.36	12.6221	22.0358	0	6204.29	6204.29	prkCOMP, R	6283.95	24	167.342
SAMPLE00291	912	prkCOMP, R	483.593	13.1607	219.936	914.47	1761.2	1457.4	155.925	1264.39	175.651	58.6944	21.2063	149.865	10.1719	16.9219	0	6702.58	6702.58
SAMPLE00293	912	prkCOMP, R	425.602	12.4951	226.254	773.126	1528.75	1550.81	155.312	1207.51	181.485	68.639	21.7451	161.065	12.7759	23.0222	0	6348.59	6348.59
SAMPLE00546	912	prkCOMP, R	310.096	0	160.803	526.337	1120.55	1164.72	96.778	816.372	132.051	51.864	12.3579	100.128	6.93242	15.1313	0	4514.12	4514.12
SAMPLE00548	912	prkCOMP, R	454.839	13.7204	218.576	906.781	1694.63	1474.63	125.904	1134.08	155.414	56.5031	15.3268	117.158	8.34127	14.96	0	6390.86	6390.86
SAMPLE00550	912	prkCOMP, R	447.035	0	223.651	834.26	1733.4	1615	128.74	1210.58	177.239	64.2451	16.569	137.876	9.11652	19.165	0	6616.88	6616.88
SAMPLE00295	917	prkCOMP, R	403.32	0	197.152	613.151	1290.07	1311.7	119.61	982.007	146.44	56.667	18.3868	131.682	0	20.4602	0	5290.64	5290.64
SAMPLE00516	917	prkCOMP, R	437.518	0	214.773	687.08	1460.21	1412.49	154.862	1030.06	146.568	52.4968	19.8796	113.61	0	10.1578	0	5739.69	5739.69
SAMPLE00518	917	prkCOMP, R	407.51	0	182.679	662.304	1450	1395.47	134.552	1059.76	158.924	57.6091	18.341	120.696	0	12.1192	0	5659.96	5659.96
SAMPLE00520	917	prkCOMP, R	370.617	0	154.879	634.317	1411.76	1304.73	116.059	999.54	153.344	61.7043	15.695	116.657	0	0	0	5339.3	5339.3
SAMPLE00558	917	prkCOMP, R	476.716	0	241.812	789.326	1811.1	1844.67	137.771	1321.11	215.259	87.0006	18.2472	182.213	9.56081	20.5533	0	7155.34	7155.34
SAMPLE00560	917	prkCOMP, R	382.368	0	166.071	688.183	1535.56	1464.45	109.943	1079.59	176.401	67.971	13.9387	138.683	13.2973	15.2849	0	5851.74	5851.74
SAMPLE00297	922	prkCOMP, R	492.098	13.0809	240.097	985.396	1781.59	1448.37	144.663	1260.57	159.41	54.0799	19.0805	132.275	9.07366	16.9118	0	6756.69	6756.69
SAMPLE00318	922	prkCOMP, R	443.659	13.9066	208.744	762.866	1526.63	1543.21	154.99	1221.89	189.311	75.3754	23.4765	178.152	12.7242	21.9974	0	6376.93	6376.93
SAMPLE00320	922	prkCOMP, R	433.567	0	210.102	657.119	1545.36	1535.82	141.649	1206.49	182.047	74.3564	21.0568	161.864	0	18.9921	0	6188.43	6188.43
SAMPLE00540	922	prkCOMP, R	486.241	14.2755	219.911	779.69	1749.32	1995.31	148.918	1368.98	216.463	92.3075	17.554	179.406	8.14535	17.4364	0	7293.96	7293.96
SAMPLE00542	922	prkCOMP, R	532.799	0	238.129	1236.44	2117.97	1758.92	153.306	1483.04	197.193	15.1265	19.1347	163.242	14.0819	17.2096	0	7946.59	7946.59
SAMPLE00544	922	prkCOMP, R	430.128	0	197.013	727.444	1626.1	1656.7	130.757	1196.55	197.185	77.4747	16.1947	149.996	14.1467	18.1831	0	6437.86	6437.86
SAMPLE00536	927	prkCOMP, R	459.221	13.1948	206.573	757.182	1718.68	1689.64	138.038	1274.73	207.526	76.5753	18.5791	159.498	10.2683	18.9982	0	6748.69	6748.69
SAMPLE00538	927	prkCOMP, R	356.827	10.8314	157.191	553.152	1281.94	1317.6	104.315	947.653	156.29	60.6069	14.0309	120.335	8.42019	15.7806	0	5104.97	5104.97
SAMPLE00562	927	prkCOMP, R	380.479	0	168.341	671.094	1491.96	1411.78	113.506	1033.07	169.564	70.6577	15.2682	129.617	13.0119	15.9979	0	5684.34	5684.34
SAMPLE00564	927	prkCOMP, R	430.539	12.6063	203.016	723.619	1599.29	1540.63	122.497	1140.96	184.932	69.9727	14.7795	144.448	7.78429	16.7662	0	6211.84	6211.84
SAMPLE00532	927	prkCOMP, R	416.108	0	185.199	943.132	1669.08	1518.85	112.563	1197.79	158.745	60.9514	0	130.913	0	0	0	6393.34	6393.34
SAMPLE00534	927	prkCOMP, R	551.254	14.9931	245.302	1126.55	2164.37	1718.4	144.984	1451.83	187.927	59.7754	17.3076	147.406	9.01878	17.9522	0	7857.06	7857.06
SAMPLE00572	934	PRKOX, R	697.884	16.5928	320.627	1525.3	2759.29	1730.64	149.221	1733.83	167.383	39.5578	16.5951	136.226	7.0686	11.0876	0	9311.29	9311.29	PRKOX, R	9169.94	5	441.397	-7.67799	PRKOX, Y/YY vs PRKOX, R	0.379868	0.424063	ns
SAMPLE00574	934	PRKOX, R	701.762	17.2455	360.303	1733.32	2914.9	1748.21	175.992	1847.13	172.898	38.8289	18.6253	136.074	8.60042	11.8074	0	9885.7	9885.7
SAMPLE00524	934	PRKOX, R	487.918	0	242.886	1245.65	2134.8	1459.29	141.564	1450.58	139.725	32.7121	0	116.643	0	0	0	7451.76	7451.76
SAMPLE00526	934	PRKOX, R	660.902	0	283.252	1790.7	2838.38	1625.32	148.419	1788.03	158.59	14.2085	17.2515	131.473	0	0	0	9456.53	9456.53
SAMPLE00528	934	PRKOX, R	706.13	16.658	302.494	1603.05	2769.28	1873.6	184.49	1861.31	179.046	46.3058	21.3309	157.267	9.29551	14.1872	0	9744.44	9744.44
SAMPLE00573	934	PRKOX, Y/YY	670.278	16.1718	293.458	1423.84	2632.27	1722.95	171.907	1702.35	160.849	39.026	18.2037	138.264	8.31333	12.3404	0	9010.22	9010.22	PRKOX, Y/YY	8465.88	5	709.795
SAMPLE00575	934	PRKOX, Y/YY	703.501	0	353.832	1431.78	2541.94	1502.08	231.588	1811.2	148.24	30.8376	30.0251	163.803	0	0	0	8948.83	8948.83
SAMPLE00525	934	PRKOX, Y/YY	554.103	0	237.41	1227.68	2280.23	1469.79	135.394	1433.9	131.309	31.3147	13.7466	115.587	0	0	0	7630.46	7630.46
SAMPLE00527	934	PRKOX, Y/YY	452.946	0	211.398	869.08	1927.17	1361.68	123.174	1104.38	119.212	0	0	99.674	0	0	0	6268.71	6268.71
SAMPLE00531	934	PRKOX, Y/YY	745.283	0	347.137	1751.91	3104.72	1995.3	198.423	1947.31	180.094	42.0886	0	158.912	0	0	0	10471.2	10471.2
			FA species (percentage of total FA)
		ID	16:0	16:1 (9Z)	18:0	18:1 (9Z) + 18:1 (11Z)	18:2 (9Z, 12Z)	18:3 (9Z, 12Z, 15Z)	20:0	20:1 (11Z) + 20:1 (13Z)	20:2 (11Z, 14Z)	20:3 (11Z, 14Z, 17Z)	22:0	22:1 (13Z)	22:2 (13Z, 15Z)	24:0	24:1 (15Z)	Total
		SAMPLE00300_903_WT	6.84584	0.165989	3.49688	16.9693	28.3324	16.9188	2.22071	20.5366	1.84052	0.405838	0.297411	1.81398	0	0.15568	0	100
		SAMPLE00301_903_WT	7.36824	0.178402	3.51841	15.1961	29.49	17.5675	2.19796	19.7671	1.95108	0.431212	0.259338	1.8047	0.110413	0.159563	0	100
		SAMPLE00302_903_WT	7.04778	0.178584	3.31949	16.3043	28.386	17.9065	2.10461	20.1093	1.95728	0.467601	0.257094	1.79729	0	0.164183	0	100
		SAMPLE00303_903_WT	7.00443	0.16579	3.3587	17.603	29.2209	16.3623	2.13525	20.0281	1.75816	0.161164	0.248749	1.66541	0.128037	0.160074	0	100
		SAMPLE00304_903_WT	7.00588	0.161336	3.33426	17.4148	29.5623	16.4492	2.11749	19.7635	1.76069	0.36992	0.245133	1.66714	0	0.148281	0	100
		SAMPLE00305_903_WT	7.28583	0.176382	3.42245	16.0734	29.2657	17.0741	2.20953	20.0904	1.8799	0.158053	0.280442	1.78172	0.135944	0.166213	0	100
		SAMPLE00316_907_WT	7.35506	0	3.26012	16.293	28.9972	18.832	2.02151	18.9571	1.87821	0.606746	0.223592	1.57557	0	0	0	100
		SAMPLE00317_907_WT	7.18636	0.184694	3.06951	17.331	29.6482	18.0856	1.67075	18.7257	1.77196	0.420939	0.163503	1.55531	0.0629794	0.123493	0	100
		SAMPLE00312_907_WT	7.05498	0	3.19539	16.4339	29.1294	19.1341	1.91962	19.0843	1.80582	0.435651	0.202014	1.60472	0	0	0	100
		SAMPLE00313_907_WT	7.4206	0.167454	3.4881	16.774	28.6022	17.7941	1.9781	19.3872	1.85058	0.438857	0.249145	1.69984	0	0.149839	0	100
		SAMPLE00290_912_prkCOMP, Y/YY	7.12518	0.164045	3.45835	17.026	28.0593	18.1986	2.01957	19.6613	1.81749	0.42293	0.25918	1.63109	0	0.156957	0	100
		SAMPLE00292_912_prkCOMP, Y/YY	7.63922	0.765792	3.20687	19.2038	28.5247	16.4015	1.68909	18.7801	1.67116	0.373411	0.196692	1.42163	0	0.126019	0	100
		SAMPLE00294_912_prkCOMP, Y/YY	6.90994	0.160393	3.4252	19.1172	28.3265	16.9596	1.91556	19.3341	1.62547	0.361287	0.249079	1.4663	0	0.149389	0	100
		SAMPLE00547_912_prkCOMP, Y/YY	6.9148	0.160765	3.22478	18.8888	28.7481	17.6906	1.61845	18.9521	1.66943	0.383536	0.184213	1.33275	0.0923305	0.139409	0	100
		SAMPLE00549_912_prkCOMP, Y/YY	6.93969	0.170434	3.17393	17.1574	28.6126	19.1344	1.7926	18.9534	1.73057	0.43443	0.191227	1.4927	0.0806513	0.135929	0	100
		SAMPLE00551_912_prkCOMP, Y/YY	6.93774	0.168137	3.2562	18.0398	29.1955	18.1913	1.72439	18.7453	1.62325	0.384222	0.176524	1.3663	0.0729113	0.118369	0	100
		SAMPLE00296_917_prkCOMP, Y/YY	7.67806	0	3.54925	17.626	29.0751	17.8473	1.75784	18.5719	1.76463	0.430809	0.204182	1.49477	0	0	0	100
		SAMPLE00517_917_prkCOMP, Y/YY	7.17565	0.173159	3.0896	18.9675	28.4462	17.3676	1.80691	19.5956	1.52257	0.339314	0.213904	1.18894	0	0.11315	0	100
		SAMPLE00519_917_prkCOMP, Y/YY	7.22539	0	3.43586	17.3238	28.7704	18.2718	2.05566	19.1108	1.67165	0.38546	0.244962	1.50412	0	0	0	100
		SAMPLE00521_917_prkCOMP, Y/YY	7.40069	0.160571	3.28692	17.4761	29.287	18.1206	1.96326	18.581	1.6805	0.384273	0.220173	1.4389	0	0	0	100
		SAMPLE00559_917_prkCOMP, Y/YY	7.44721	0.173278	3.46677	17.0721	29.9384	18.1169	1.80626	18.3343	1.68671	0.38033	0.195147	1.38258	0	0	0	100
		SAMPLE00319_922_prkCOMP, Y/YY	7.33345	0	3.41236	17.5759	28.2279	18.6969	1.94899	19.0244	1.68925	0.417359	0.219059	1.45449	0	0	0	100
		SAMPLE00321_922_prkCOMP, Y/YY	7.48794	0.182825	3.38391	16.4187	29.268	18.5994	1.81625	18.8258	1.79704	0.438296	0.181308	1.48043	0	0.120069	0	100
		SAMPLE00323_922_prkCOMP, Y/YY	8.23271	0	3.99947	18.6654	28.6921	17.134	2.19297	17.699	1.40697	0.295061	0.243631	1.30279	0	0.135962	0	100
		SAMPLE00541_922_prkCOMP, Y/YY	7.112	0.184705	3.39493	16.8857	28.4954	18.8304	1.89675	19.203	1.6999	0.421442	0.199024	1.46235	0.0829273	0.131557	0	100
		SAMPLE00543_922_prkCOMP, Y/YY	6.95907	0.172182	3.1562	16.9017	28.7683	19.557	1.7925	19.156	1.71515	0.204929	0.187526	1.42948	0	0	0	100
		SAMPLE00545_922_prkCOMP, Y/YY	7.17612	0.173353	3.25576	17.1483	29.5208	18.6786	1.73535	18.5017	1.63748	0.394134	0.180494	1.39165	0.0757378	0.130568	0	100
		SAMPLE00563_927_prkCOMP, Y/YY	6.89989	0.158442	3.22465	17.8189	30.7374	17.6641	1.71154	18.2225	1.73102	0.153006	0.185588	1.37983	0	0.113048	0	100
		SAMPLE00535_927_prkCOMP, Y/YY	6.89673	0.157759	3.29505	17.6765	29.4099	18.6023	1.72492	18.5859	1.64784	0.384232	0.180733	1.31778	0	0.120316	0	100
		SAMPLE00537_927_prkCOMP, Y/YY	7.24692	0.168385	3.20321	17.4405	29.4877	18.4145	1.66937	18.3445	1.82792	0.433195	0.187722	1.44151	0	0.134631	0	100
		SAMPLE00539_927_prkCOMP, Y/YY	7.09003	0.156197	3.37169	19.8666	30.0845	16.6681	1.62987	17.6048	1.55692	0.328509	0.186209	1.24288	0.0892319	0.124349	0	100
		SAMPLE00565_927_prkCOMP, Y/YY	7.53869	0.180161	3.32818	14.5776	28.956	20.3406	1.9085	19.0061	1.94792	0.211852	0.212	1.64469	0	0.147724	0	100
		SAMPLE00533_927_prkCOMP, Y/YY	6.78645	0	3.50215	15.9779	29.3353	19.3501	1.91409	19.4253	1.81843	0.41741	0	1.47291	0	0	0	100
		SAMPLE00289_912_prkCOMP, R	6.63436	0.195347	3.48653	12.2927	23.4686	24.5856	2.49276	19.4105	2.82033	1.10583	0.348184	2.60077	0.203441	0.35517	0	100
		SAMPLE00291_912_prkCOMP, R	7.21502	0.196353	3.28136	13.6435	26.2765	21.7438	2.32634	18.8642	2.62065	0.875698	0.31639	2.23594	0.151761	0.252468	0	100
		SAMPLE00293_912_prkCOMP, R	6.70388	0.196817	3.56384	12.1779	24.0802	24.4276	2.4464	19.0202	2.85867	1.08117	0.342518	2.53701	0.20124	0.362634	0	100
		SAMPLE00546_912_prkCOMP, R	6.86948	0	3.56222	11.6598	24.8232	25.8017	2.1439	18.0849	2.92528	1.14893	0.273761	2.21812	0.153572	0.335199	0	100
		SAMPLE00548_912_prkCOMP, R	7.11702	0.214688	3.42013	14.1887	26.5165	23.074	1.97006	17.7453	2.43182	0.884124	0.239823	1.83322	0.130519	0.234084	0	100
		SAMPLE00550_912_prkCOMP, R	6.75598	0	3.38001	12.6081	26.1967	24.4072	1.94563	18.2953	2.6786	0.970928	0.250406	2.08371	0.137777	0.289639	0	100
		SAMPLE00295_917_prkCOMP, R	7.62328	0	3.72643	11.5894	24.384	24.7928	2.26079	18.5612	2.76791	1.07108	0.347534	2.48897	0	0.386725	0	100
		SAMPLE00516_917_prkCOMP, R	7.62267	0	3.74189	11.9707	25.4405	24.6091	2.69809	17.9462	2.55359	0.914628	0.346353	1.97937	0	0.176974	0	100
		SAMPLE00518_917_prkCOMP, R	7.19987	0	3.22757	11.7016	25.6186	24.6551	2.37726	18.7237	2.80786	1.01784	0.324048	2.13245	0	0.214122	0	100
		SAMPLE00520_917_prkCOMP, R	6.94131	0	2.90074	11.8802	26.4408	24.4364	2.17367	18.7204	2.87199	1.15566	0.293952	2.18488	0	0	0	100
		SAMPLE00558_917_prkCOMP, R	6.66239	0	3.37946	11.0313	25.3112	25.7803	1.92543	18.4632	3.00838	1.21588	0.255015	2.54653	0.133618	0.287244	0	100
		SAMPLE00560_917_prkCOMP, R	6.53426	0	2.83797	11.7603	26.241	25.0259	1.8788	18.4491	3.0145	1.16155	0.238197	2.36994	0.227236	0.261202	0	100
		SAMPLE00297_922_prkCOMP, R	7.28312	0.193599	3.55347	14.584	26.3678	21.436	2.14103	18.6566	2.35929	0.800391	0.282394	1.95769	0.134292	0.250298	0	100
		SAMPLE00318_922_prkCOMP, R	6.95725	0.218076	3.27342	11.9629	23.94	24.1998	2.43049	19.161	2.96869	1.182	0.368147	2.79369	0.199534	0.344952	0	100
		SAMPLE00320_922_prkCOMP, R	7.00609	0	3.39507	10.6185	24.9718	24.8177	2.28893	19.4959	2.94173	1.20154	0.340261	2.6156	0	0.306897	0	100
		SAMPLE00540_922_prkCOMP, R	6.66635	0.195717	3.01498	10.6895	23.9831	27.3557	2.04166	18.7687	2.9677	1.26553	0.240665	2.45965	0.111672	0.239052	0	100
		SAMPLE00542_922_prkCOMP, R	6.70475	0	2.99662	15.5594	26.6525	22.1343	1.9292	18.6626	2.48148	0.190352	0.240792	2.05424	0.177207	0.216566	0	100
		SAMPLE00544_922_prkCOMP, R	6.68123	0	3.06022	11.2995	25.2583	25.7337	2.03107	18.5861	3.0629	1.20342	0.251555	2.3299	0.219742	0.282441	0	100
		SAMPLE00536_927_prkCOMP, R	6.8046	0.195516	3.06094	11.2197	25.4668	25.0365	2.0454	18.8885	3.07506	1.13467	0.275299	2.36339	0.152152	0.28151	0	100
		SAMPLE00538_927_prkCOMP, R	6.9898	0.212173	3.07918	10.8356	25.1116	25.8101	2.04339	18.5633	3.06152	1.18721	0.274848	2.35722	0.164941	0.309122	0	100
		SAMPLE00562_927_prkCOMP, R	6.69345	0	2.96148	11.806	26.2467	24.8364	1.99682	18.1739	2.983	1.24302	0.268601	2.28025	0.228907	0.281438	0	100
		SAMPLE00564_927_prkCOMP, R	6.93095	0.20294	3.26821	11.649	25.7458	24.8015	1.97199	18.3675	2.97708	1.12644	0.237924	2.32537	0.125314	0.269907	0	100
		SAMPLE00532_927_prkCOMP, R	6.50846	0	2.89676	14.7518	26.1066	23.7568	1.76063	18.735	2.48297	0.953357	0	2.04765	0	0	0	100
		SAMPLE00534_927_prkCOMP, R	7.01604	0.190824	3.12206	14.3381	27.5467	21.8708	1.84527	18.478	2.39182	0.760786	0.220281	1.87609	0.114786	0.228484	0	100
		SAMPLE00572_934_PRKOX, R	7.49503	0.178201	3.44342	16.3811	29.6338	18.5864	1.60258	18.6207	1.79764	0.424837	0.178226	1.46302	0.0759143	0.119077	0	100
		SAMPLE00574_934_PRKOX, R	7.09876	0.174449	3.64469	17.5336	29.4861	17.6843	1.78027	18.6848	1.74897	0.392779	0.188406	1.37647	0.0869986	0.119439	0	100
		SAMPLE00524_934_PRKOX, R	6.54769	0	3.25945	16.7161	28.6482	19.5831	1.89974	19.4663	1.87507	0.438986	0	1.56531	0	0	0	100
		SAMPLE00526_934_PRKOX, R	6.98884	0	2.99531	18.9361	30.015	17.1873	1.56949	18.9079	1.67704	0.15025	0.182429	1.39029	0	0	0	100
		SAMPLE00528_934_PRKOX, R	7.24649	0.170949	3.10428	16.451	28.4191	19.2273	1.89328	19.1012	1.83741	0.475203	0.218903	1.61391	0.095393	0.145593	0	100
		SAMPLE00573_934_PRKOX, Y/YY	7.43909	0.179483	3.25695	15.8025	29.2142	19.1221	1.90791	18.8936	1.78519	0.43313	0.202034	1.53453	0.0922656	0.136961	0	100
		SAMPLE00575_934_PRKOX, Y/YY	7.86138	0	3.95395	15.9997	28.4053	16.7852	2.58792	20.2395	1.65652	0.3446	0.33552	1.83044	0	0	0	100
		SAMPLE00525_934_PRKOX, Y/YY	7.26172	0	3.11134	16.0892	29.8832	19.2622	1.77439	18.7917	1.72085	0.410391	0.180154	1.51481	0	0	0	100
		SAMPLE00527_934_PRKOX, Y/YY	7.22551	0	3.37227	13.8638	30.7426	21.7219	1.9649	17.6173	1.90171	0	0	1.59002	0	0	0	100
		SAMPLE00531_934_PRKOX, Y/YY	7.11748	0	3.31517	16.7308	29.6502	19.0552	1.89495	18.5968	1.7199	0.401948	0	1.51761	0	0	0	100
			FA species (averages of percentages)
			16:0	16:1 (9Z)	18:0	18:1 (9Z) + 18:1 (11Z)	18:2 (9Z, 12Z)	18:3 (9Z, 12Z, 15Z)	20:0	20:1 (11Z) + 20:1 (13Z)	20:2 (11Z, 14Z)	20:3 (11Z, 14Z, 17Z)	22:0	22:1 (13Z)	22:2 (13Z, 15Z)	24:0	24:1 (15Z)
		WT	7.1575	0.137863	3.34633	16.6393	29.0634	17.6124	2.05755	19.6449	1.84542	0.389598	0.242642	1.69657	0.0437373	0.122733	0
		prkCOMP, Y/YY	7.22407	0.157851	3.35223	17.6023	29.042	18.2103	1.83003	18.7921	1.69301	0.364323	0.19559	1.42352	0.0214691	0.0911933	0
		prkCOMP, R	6.92173	0.0921688	3.25794	12.3257	25.5081	24.3804	2.13187	18.6176	2.79637	1.0355	0.27404	2.27798	0.123655	0.256922	0
		PRKOX, R	7.07536	0.10472	3.28943	17.2036	29.2404	18.4537	1.74907	18.9562	1.78723	0.376411	0.153593	1.4818	0.0516612	0.0768218	0
		PRKOX, Y/YY	7.38104	0.0358966	3.40194	15.6972	29.5791	19.1893	2.02601	18.8278	1.75683	0.318014	0.143542	1.59748	0.0184531	0.0273921	0
			FA species (stdevs of percentages)
			16:0	16:1 (9Z)	18:0	18:1 (9Z) + 18:1 (11Z)	18:2 (9Z, 12Z)	18:3 (9Z, 12Z, 15Z)	20:0	20:1 (11Z) + 20:1 (13Z)	20:2 (11Z, 14Z)	20:3 (11Z, 14Z, 17Z)	22:0	22:1 (13Z)	22:2 (13Z, 15Z)	24:0	24:1 (15Z)
		WT	0.193236	0.0730209	0.143772	0.731278	0.477647	0.933045	0.169159	0.585357	0.072841	0.136197	0.0384106	0.0987426	0.0595372	0.065794	0
		prkCOMP, Y/YY	0.339386	0.15036	0.186525	1.17184	0.645302	0.94138	0.144675	0.531382	0.112692	0.0783745	0.0491898	0.106272	0.0371238	0.0625989	0
		prkCOMP, R	0.303773	0.102543	0.266539	1.40566	1.02011	1.43814	0.236479	0.416577	0.235501	0.230092	0.0734979	0.251516	0.080401	0.0942689	0
		PRKOX, R	0.350669	0.09563	0.260582	1.07134	0.678297	1.01087	0.156668	0.342676	0.0773743	0.129843	0.0873306	0.105176	0.0476633	0.0709479	0
		PRKOX, Y/YY	0.292396	0.0802672	0.323494	1.08235	0.860558	1.74796	0.321681	0.937702	0.0928875	0.180741	0.143897	0.133698	0.0412624	0.0612506	0
			n	sqrt(n)
		WT	10	3.16228
		prkCOMP, Y/YY	23	4.79583
		prkCOMP, R	24	4.89898
		PRKOX, R	5	2.23607
		PRKOX, Y/YY	5	2.23607
			FA species (std. errors of percentages)
			16:0	16:1 (9Z)	18:0	18:1 (9Z) + 18:1 (11Z)	18:2 (9Z, 12Z)	18:3 (9Z, 12Z, 15Z)	20:0	20:1 (11Z) + 20:1 (13Z)	20:2 (11Z, 14Z)	20:3 (11Z, 14Z, 17Z)	22:0	22:1 (13Z)	22:2 (13Z, 15Z)	24:0	24:1 (15Z)
		WT	0.0611065	0.0230912	0.0454648	0.23125	0.151045	0.295055	0.0534927	0.185106	0.0230343	0.0430691	0.0121465	0.0312252	0.0188273	0.0208059	0
		prkCOMP, Y/YY	0.0707668	0.0313522	0.0388932	0.244345	0.134555	0.196291	0.0301669	0.110801	0.0234979	0.0163422	0.0102568	0.0221592	0.00774084	0.0130528	0
		prkCOMP, R	0.0620075	0.0209315	0.0544071	0.28693	0.208229	0.29356	0.048271	0.0850335	0.0480714	0.0469673	0.0150027	0.0513404	0.0164118	0.0192426	0
		PRKOX, R	0.156824	0.042767	0.116536	0.479117	0.303344	0.452076	0.0700642	0.15325	0.0346029	0.0580676	0.0390554	0.0470364	0.0213157	0.0317289	0
		PRKOX, Y/YY	0.130763	0.0358966	0.144671	0.484043	0.384853	0.781711	0.14386	0.419353	0.0415405	0.08083	0.0643529	0.0597918	0.0184531	0.0273921	0
			The statistical analyses comparing individual FA species (displayed in Supplemental Table 1) were carried out in GraphPadPrism 9.3.1 (see A2 for the transposed input).

## Sheet: Suppl. Data Set 2A2
Supplemental Data. Deslandes-Hérold et al. (2023). Plant Cell.
Supplemental Data Set 2: FA quantification in sorted, mature WT, prkCOMP, and PRKOX embryos.
A2 Transposing of data for input in GraphPadPrism 9.3.1.
Same as in A1																		Transposed data; data imported into GraphPadPrism 9.3.1 highlighted in color
	FA species (percentage of total FA)																		ID	SAMPLE00300_903_WT	SAMPLE00301_903_WT	SAMPLE00302_903_WT	SAMPLE00303_903_WT	SAMPLE00304_903_WT	SAMPLE00305_903_WT	SAMPLE00316_907_WT	SAMPLE00317_907_WT	SAMPLE00312_907_WT	SAMPLE00313_907_WT	SAMPLE00290_912_prkCOMP, Y/YY	SAMPLE00292_912_prkCOMP, Y/YY	SAMPLE00294_912_prkCOMP, Y/YY	SAMPLE00547_912_prkCOMP, Y/YY	SAMPLE00549_912_prkCOMP, Y/YY	SAMPLE00551_912_prkCOMP, Y/YY	SAMPLE00296_917_prkCOMP, Y/YY	SAMPLE00517_917_prkCOMP, Y/YY	SAMPLE00519_917_prkCOMP, Y/YY	SAMPLE00521_917_prkCOMP, Y/YY	SAMPLE00559_917_prkCOMP, Y/YY	SAMPLE00319_922_prkCOMP, Y/YY	SAMPLE00321_922_prkCOMP, Y/YY	SAMPLE00323_922_prkCOMP, Y/YY	SAMPLE00541_922_prkCOMP, Y/YY	SAMPLE00543_922_prkCOMP, Y/YY	SAMPLE00545_922_prkCOMP, Y/YY	SAMPLE00563_927_prkCOMP, Y/YY	SAMPLE00535_927_prkCOMP, Y/YY	SAMPLE00537_927_prkCOMP, Y/YY
ID	16:0	16:1 (9Z)	18:0	18:1 (9Z) + 18:1 (11Z)	18:2 (9Z, 12Z)	18:3 (9Z, 12Z, 15Z)	20:0	20:1 (11Z) + 20:1 (13Z)	20:2 (11Z, 14Z)	20:3 (11Z, 14Z, 17Z)	22:0	22:1 (13Z)	22:2 (13Z, 15Z)	24:0	24:1 (15Z)	Total		FA species (percentage of total FA)	16.0	6.84584	7.36824	7.04778	7.00443	7.00588	7.28583	7.35506	7.18636	7.05498	7.4206	7.12518	7.63922	6.90994	6.9148	6.93969	6.93774	7.67806	7.17565	7.22539	7.40069	7.44721	7.33345	7.48794	8.23271	7.112	6.95907	7.17612	6.89989	6.89673	7.24692
SAMPLE00300_903_WT	6.84584	0.165989	3.49688	16.9693	28.3324	16.9188	2.22071	20.5366	1.84052	0.405838	0.297411	1.81398	0	0.15568	0	100			16.1 (9Z)	0.165989	0.178402	0.178584	0.16579	0.161336	0.176382	0	0.184694	0	0.167454	0.164045	0.765792	0.160393	0.160765	0.170434	0.168137	0	0.173159	0	0.160571	0.173278	0	0.182825	0	0.184705	0.172182	0.173353	0.158442	0.157759	0.168385
SAMPLE00301_903_WT	7.36824	0.178402	3.51841	15.1961	29.49	17.5675	2.19796	19.7671	1.95108	0.431212	0.259338	1.8047	0.110413	0.159563	0	100			18.0	3.49688	3.51841	3.31949	3.3587	3.33426	3.42245	3.26012	3.06951	3.19539	3.4881	3.45835	3.20687	3.4252	3.22478	3.17393	3.2562	3.54925	3.0896	3.43586	3.28692	3.46677	3.41236	3.38391	3.99947	3.39493	3.1562	3.25576	3.22465	3.29505	3.20321
SAMPLE00302_903_WT	7.04778	0.178584	3.31949	16.3043	28.386	17.9065	2.10461	20.1093	1.95728	0.467601	0.257094	1.79729	0	0.164183	0	100			18.1 (9Z) + 18.1 (11Z)	16.9693	15.1961	16.3043	17.603	17.4148	16.0734	16.293	17.331	16.4339	16.774	17.026	19.2038	19.1172	18.8888	17.1574	18.0398	17.626	18.9675	17.3238	17.4761	17.0721	17.5759	16.4187	18.6654	16.8857	16.9017	17.1483	17.8189	17.6765	17.4405
SAMPLE00303_903_WT	7.00443	0.16579	3.3587	17.603	29.2209	16.3623	2.13525	20.0281	1.75816	0.161164	0.248749	1.66541	0.128037	0.160074	0	100			18.2 (9Z, 12Z)	28.3324	29.49	28.386	29.2209	29.5623	29.2657	28.9972	29.6482	29.1294	28.6022	28.0593	28.5247	28.3265	28.7481	28.6126	29.1955	29.0751	28.4462	28.7704	29.287	29.9384	28.2279	29.268	28.6921	28.4954	28.7683	29.5208	30.7374	29.4099	29.4877
SAMPLE00304_903_WT	7.00588	0.161336	3.33426	17.4148	29.5623	16.4492	2.11749	19.7635	1.76069	0.36992	0.245133	1.66714	0	0.148281	0	100			18.3 (9Z, 12Z, 15Z)	16.9188	17.5675	17.9065	16.3623	16.4492	17.0741	18.832	18.0856	19.1341	17.7941	18.1986	16.4015	16.9596	17.6906	19.1344	18.1913	17.8473	17.3676	18.2718	18.1206	18.1169	18.6969	18.5994	17.134	18.8304	19.557	18.6786	17.6641	18.6023	18.4145
SAMPLE00305_903_WT	7.28583	0.176382	3.42245	16.0734	29.2657	17.0741	2.20953	20.0904	1.8799	0.158053	0.280442	1.78172	0.135944	0.166213	0	100			20.0	2.22071	2.19796	2.10461	2.13525	2.11749	2.20953	2.02151	1.67075	1.91962	1.9781	2.01957	1.68909	1.91556	1.61845	1.7926	1.72439	1.75784	1.80691	2.05566	1.96326	1.80626	1.94899	1.81625	2.19297	1.89675	1.7925	1.73535	1.71154	1.72492	1.66937
SAMPLE00316_907_WT	7.35506	0	3.26012	16.293	28.9972	18.832	2.02151	18.9571	1.87821	0.606746	0.223592	1.57557	0	0	0	100			20.1 (11Z) + 20.1 (13Z)	20.5366	19.7671	20.1093	20.0281	19.7635	20.0904	18.9571	18.7257	19.0843	19.3872	19.6613	18.7801	19.3341	18.9521	18.9534	18.7453	18.5719	19.5956	19.1108	18.581	18.3343	19.0244	18.8258	17.699	19.203	19.156	18.5017	18.2225	18.5859	18.3445
SAMPLE00317_907_WT	7.18636	0.184694	3.06951	17.331	29.6482	18.0856	1.67075	18.7257	1.77196	0.420939	0.163503	1.55531	0.0629794	0.123493	0	100			20.2 (11Z, 14Z)	1.84052	1.95108	1.95728	1.75816	1.76069	1.8799	1.87821	1.77196	1.80582	1.85058	1.81749	1.67116	1.62547	1.66943	1.73057	1.62325	1.76463	1.52257	1.67165	1.6805	1.68671	1.68925	1.79704	1.40697	1.6999	1.71515	1.63748	1.73102	1.64784	1.82792
SAMPLE00312_907_WT	7.05498	0	3.19539	16.4339	29.1294	19.1341	1.91962	19.0843	1.80582	0.435651	0.202014	1.60472	0	0	0	100			20.3 (11Z, 14Z, 17Z)	0.405838	0.431212	0.467601	0.161164	0.36992	0.158053	0.606746	0.420939	0.435651	0.438857	0.42293	0.373411	0.361287	0.383536	0.43443	0.384222	0.430809	0.339314	0.38546	0.384273	0.38033	0.417359	0.438296	0.295061	0.421442	0.204929	0.394134	0.153006	0.384232	0.433195
SAMPLE00313_907_WT	7.4206	0.167454	3.4881	16.774	28.6022	17.7941	1.9781	19.3872	1.85058	0.438857	0.249145	1.69984	0	0.149839	0	100			22.0	0.297411	0.259338	0.257094	0.248749	0.245133	0.280442	0.223592	0.163503	0.202014	0.249145	0.25918	0.196692	0.249079	0.184213	0.191227	0.176524	0.204182	0.213904	0.244962	0.220173	0.195147	0.219059	0.181308	0.243631	0.199024	0.187526	0.180494	0.185588	0.180733	0.187722
SAMPLE00290_912_prkCOMP, Y/YY	7.12518	0.164045	3.45835	17.026	28.0593	18.1986	2.01957	19.6613	1.81749	0.42293	0.25918	1.63109	0	0.156957	0	100			22.1 (13Z)	1.81398	1.8047	1.79729	1.66541	1.66714	1.78172	1.57557	1.55531	1.60472	1.69984	1.63109	1.42163	1.4663	1.33275	1.4927	1.3663	1.49477	1.18894	1.50412	1.4389	1.38258	1.45449	1.48043	1.30279	1.46235	1.42948	1.39165	1.37983	1.31778	1.44151
SAMPLE00292_912_prkCOMP, Y/YY	7.63922	0.765792	3.20687	19.2038	28.5247	16.4015	1.68909	18.7801	1.67116	0.373411	0.196692	1.42163	0	0.126019	0	100			22.2 (13Z, 15Z)	0	0.110413	0	0.128037	0	0.135944	0	0.0629794	0	0	0	0	0	0.0923305	0.0806513	0.0729113	0	0	0	0	0	0	0	0	0.0829273	0	0.0757378	0	0	0
SAMPLE00294_912_prkCOMP, Y/YY	6.90994	0.160393	3.4252	19.1172	28.3265	16.9596	1.91556	19.3341	1.62547	0.361287	0.249079	1.4663	0	0.149389	0	100			24.0	0.15568	0.159563	0.164183	0.160074	0.148281	0.166213	0	0.123493	0	0.149839	0.156957	0.126019	0.149389	0.139409	0.135929	0.118369	0	0.11315	0	0	0	0	0.120069	0.135962	0.131557	0	0.130568	0.113048	0.120316	0.134631
SAMPLE00547_912_prkCOMP, Y/YY	6.9148	0.160765	3.22478	18.8888	28.7481	17.6906	1.61845	18.9521	1.66943	0.383536	0.184213	1.33275	0.0923305	0.139409	0	100			24.1 (15Z)	0	0	0	0	0	0	0	0	0	0	0	0	0	0	0	0	0	0	0	0	0	0	0	0	0	0	0	0	0	0
SAMPLE00549_912_prkCOMP, Y/YY	6.93969	0.170434	3.17393	17.1574	28.6126	19.1344	1.7926	18.9534	1.73057	0.43443	0.191227	1.4927	0.0806513	0.135929	0	100			Total	100	100	100	100	100	100	100	100	100	100	100	100	100	100	100	100	100	100	100	100	100	100	100	100	100	100	100	100	100	100
SAMPLE00551_912_prkCOMP, Y/YY	6.93774	0.168137	3.2562	18.0398	29.1955	18.1913	1.72439	18.7453	1.62325	0.384222	0.176524	1.3663	0.0729113	0.118369	0	100				WT										"Group A: prkCOMP_YYY"
SAMPLE00296_917_prkCOMP, Y/YY	7.67806	0	3.54925	17.626	29.0751	17.8473	1.75784	18.5719	1.76463	0.430809	0.204182	1.49477	0	0	0	100														Prism file
SAMPLE00517_917_prkCOMP, Y/YY	7.17565	0.173159	3.0896	18.9675	28.4462	17.3676	1.80691	19.5956	1.52257	0.339314	0.213904	1.18894	0	0.11315	0	100
SAMPLE00519_917_prkCOMP, Y/YY	7.22539	0	3.43586	17.3238	28.7704	18.2718	2.05566	19.1108	1.67165	0.38546	0.244962	1.50412	0	0	0	100
SAMPLE00521_917_prkCOMP, Y/YY	7.40069	0.160571	3.28692	17.4761	29.287	18.1206	1.96326	18.581	1.6805	0.384273	0.220173	1.4389	0	0	0	100
SAMPLE00559_917_prkCOMP, Y/YY	7.44721	0.173278	3.46677	17.0721	29.9384	18.1169	1.80626	18.3343	1.68671	0.38033	0.195147	1.38258	0	0	0	100
SAMPLE00319_922_prkCOMP, Y/YY	7.33345	0	3.41236	17.5759	28.2279	18.6969	1.94899	19.0244	1.68925	0.417359	0.219059	1.45449	0	0	0	100
SAMPLE00321_922_prkCOMP, Y/YY	7.48794	0.182825	3.38391	16.4187	29.268	18.5994	1.81625	18.8258	1.79704	0.438296	0.181308	1.48043	0	0.120069	0	100
SAMPLE00323_922_prkCOMP, Y/YY	8.23271	0	3.99947	18.6654	28.6921	17.134	2.19297	17.699	1.40697	0.295061	0.243631	1.30279	0	0.135962	0	100
SAMPLE00541_922_prkCOMP, Y/YY	7.112	0.184705	3.39493	16.8857	28.4954	18.8304	1.89675	19.203	1.6999	0.421442	0.199024	1.46235	0.0829273	0.131557	0	100
SAMPLE00543_922_prkCOMP, Y/YY	6.95907	0.172182	3.1562	16.9017	28.7683	19.557	1.7925	19.156	1.71515	0.204929	0.187526	1.42948	0	0	0	100
SAMPLE00545_922_prkCOMP, Y/YY	7.17612	0.173353	3.25576	17.1483	29.5208	18.6786	1.73535	18.5017	1.63748	0.394134	0.180494	1.39165	0.0757378	0.130568	0	100
SAMPLE00563_927_prkCOMP, Y/YY	6.89989	0.158442	3.22465	17.8189	30.7374	17.6641	1.71154	18.2225	1.73102	0.153006	0.185588	1.37983	0	0.113048	0	100
SAMPLE00535_927_prkCOMP, Y/YY	6.89673	0.157759	3.29505	17.6765	29.4099	18.6023	1.72492	18.5859	1.64784	0.384232	0.180733	1.31778	0	0.120316	0	100
SAMPLE00537_927_prkCOMP, Y/YY	7.24692	0.168385	3.20321	17.4405	29.4877	18.4145	1.66937	18.3445	1.82792	0.433195	0.187722	1.44151	0	0.134631	0	100
SAMPLE00539_927_prkCOMP, Y/YY	7.09003	0.156197	3.37169	19.8666	30.0845	16.6681	1.62987	17.6048	1.55692	0.328509	0.186209	1.24288	0.0892319	0.124349	0	100
SAMPLE00565_927_prkCOMP, Y/YY	7.53869	0.180161	3.32818	14.5776	28.956	20.3406	1.9085	19.0061	1.94792	0.211852	0.212	1.64469	0	0.147724	0	100
SAMPLE00533_927_prkCOMP, Y/YY	6.78645	0	3.50215	15.9779	29.3353	19.3501	1.91409	19.4253	1.81843	0.41741	0	1.47291	0	0	0	100
SAMPLE00289_912_prkCOMP, R	6.63436	0.195347	3.48653	12.2927	23.4686	24.5856	2.49276	19.4105	2.82033	1.10583	0.348184	2.60077	0.203441	0.35517	0	100
SAMPLE00291_912_prkCOMP, R	7.21502	0.196353	3.28136	13.6435	26.2765	21.7438	2.32634	18.8642	2.62065	0.875698	0.31639	2.23594	0.151761	0.252468	0	100
SAMPLE00293_912_prkCOMP, R	6.70388	0.196817	3.56384	12.1779	24.0802	24.4276	2.4464	19.0202	2.85867	1.08117	0.342518	2.53701	0.20124	0.362634	0	100
SAMPLE00546_912_prkCOMP, R	6.86948	0	3.56222	11.6598	24.8232	25.8017	2.1439	18.0849	2.92528	1.14893	0.273761	2.21812	0.153572	0.335199	0	100
SAMPLE00548_912_prkCOMP, R	7.11702	0.214688	3.42013	14.1887	26.5165	23.074	1.97006	17.7453	2.43182	0.884124	0.239823	1.83322	0.130519	0.234084	0	100
SAMPLE00550_912_prkCOMP, R	6.75598	0	3.38001	12.6081	26.1967	24.4072	1.94563	18.2953	2.6786	0.970928	0.250406	2.08371	0.137777	0.289639	0	100
SAMPLE00295_917_prkCOMP, R	7.62328	0	3.72643	11.5894	24.384	24.7928	2.26079	18.5612	2.76791	1.07108	0.347534	2.48897	0	0.386725	0	100
SAMPLE00516_917_prkCOMP, R	7.62267	0	3.74189	11.9707	25.4405	24.6091	2.69809	17.9462	2.55359	0.914628	0.346353	1.97937	0	0.176974	0	100
SAMPLE00518_917_prkCOMP, R	7.19987	0	3.22757	11.7016	25.6186	24.6551	2.37726	18.7237	2.80786	1.01784	0.324048	2.13245	0	0.214122	0	100
SAMPLE00520_917_prkCOMP, R	6.94131	0	2.90074	11.8802	26.4408	24.4364	2.17367	18.7204	2.87199	1.15566	0.293952	2.18488	0	0	0	100
SAMPLE00558_917_prkCOMP, R	6.66239	0	3.37946	11.0313	25.3112	25.7803	1.92543	18.4632	3.00838	1.21588	0.255015	2.54653	0.133618	0.287244	0	100
SAMPLE00560_917_prkCOMP, R	6.53426	0	2.83797	11.7603	26.241	25.0259	1.8788	18.4491	3.0145	1.16155	0.238197	2.36994	0.227236	0.261202	0	100
SAMPLE00297_922_prkCOMP, R	7.28312	0.193599	3.55347	14.584	26.3678	21.436	2.14103	18.6566	2.35929	0.800391	0.282394	1.95769	0.134292	0.250298	0	100
SAMPLE00318_922_prkCOMP, R	6.95725	0.218076	3.27342	11.9629	23.94	24.1998	2.43049	19.161	2.96869	1.182	0.368147	2.79369	0.199534	0.344952	0	100
SAMPLE00320_922_prkCOMP, R	7.00609	0	3.39507	10.6185	24.9718	24.8177	2.28893	19.4959	2.94173	1.20154	0.340261	2.6156	0	0.306897	0	100
SAMPLE00540_922_prkCOMP, R	6.66635	0.195717	3.01498	10.6895	23.9831	27.3557	2.04166	18.7687	2.9677	1.26553	0.240665	2.45965	0.111672	0.239052	0	100
SAMPLE00542_922_prkCOMP, R	6.70475	0	2.99662	15.5594	26.6525	22.1343	1.9292	18.6626	2.48148	0.190352	0.240792	2.05424	0.177207	0.216566	0	100
SAMPLE00544_922_prkCOMP, R	6.68123	0	3.06022	11.2995	25.2583	25.7337	2.03107	18.5861	3.0629	1.20342	0.251555	2.3299	0.219742	0.282441	0	100
SAMPLE00536_927_prkCOMP, R	6.8046	0.195516	3.06094	11.2197	25.4668	25.0365	2.0454	18.8885	3.07506	1.13467	0.275299	2.36339	0.152152	0.28151	0	100
SAMPLE00538_927_prkCOMP, R	6.9898	0.212173	3.07918	10.8356	25.1116	25.8101	2.04339	18.5633	3.06152	1.18721	0.274848	2.35722	0.164941	0.309122	0	100
SAMPLE00562_927_prkCOMP, R	6.69345	0	2.96148	11.806	26.2467	24.8364	1.99682	18.1739	2.983	1.24302	0.268601	2.28025	0.228907	0.281438	0	100
SAMPLE00564_927_prkCOMP, R	6.93095	0.20294	3.26821	11.649	25.7458	24.8015	1.97199	18.3675	2.97708	1.12644	0.237924	2.32537	0.125314	0.269907	0	100
SAMPLE00532_927_prkCOMP, R	6.50846	0	2.89676	14.7518	26.1066	23.7568	1.76063	18.735	2.48297	0.953357	0	2.04765	0	0	0	100
SAMPLE00534_927_prkCOMP, R	7.01604	0.190824	3.12206	14.3381	27.5467	21.8708	1.84527	18.478	2.39182	0.760786	0.220281	1.87609	0.114786	0.228484	0	100
SAMPLE00572_934_PRKOX, R	7.49503	0.178201	3.44342	16.3811	29.6338	18.5864	1.60258	18.6207	1.79764	0.424837	0.178226	1.46302	0.0759143	0.119077	0	100
SAMPLE00574_934_PRKOX, R	7.09876	0.174449	3.64469	17.5336	29.4861	17.6843	1.78027	18.6848	1.74897	0.392779	0.188406	1.37647	0.0869986	0.119439	0	100
SAMPLE00524_934_PRKOX, R	6.54769	0	3.25945	16.7161	28.6482	19.5831	1.89974	19.4663	1.87507	0.438986	0	1.56531	0	0	0	100
SAMPLE00526_934_PRKOX, R	6.98884	0	2.99531	18.9361	30.015	17.1873	1.56949	18.9079	1.67704	0.15025	0.182429	1.39029	0	0	0	100
SAMPLE00528_934_PRKOX, R	7.24649	0.170949	3.10428	16.451	28.4191	19.2273	1.89328	19.1012	1.83741	0.475203	0.218903	1.61391	0.095393	0.145593	0	100
SAMPLE00573_934_PRKOX, Y/YY	7.43909	0.179483	3.25695	15.8025	29.2142	19.1221	1.90791	18.8936	1.78519	0.43313	0.202034	1.53453	0.0922656	0.136961	0	100
SAMPLE00575_934_PRKOX, Y/YY	7.86138	0	3.95395	15.9997	28.4053	16.7852	2.58792	20.2395	1.65652	0.3446	0.33552	1.83044	0	0	0	100
SAMPLE00525_934_PRKOX, Y/YY	7.26172	0	3.11134	16.0892	29.8832	19.2622	1.77439	18.7917	1.72085	0.410391	0.180154	1.51481	0	0	0	100
SAMPLE00527_934_PRKOX, Y/YY	7.22551	0	3.37227	13.8638	30.7426	21.7219	1.9649	17.6173	1.90171	0	0	1.59002	0	0	0	100
SAMPLE00531_934_PRKOX, Y/YY	7.11748	0	3.31517	16.7308	29.6502	19.0552	1.89495	18.5968	1.7199	0.401948	0	1.51761	0	0	0	100
[truncated: 37 more columns]
