# Supplementary material for: The PRK/Rubisco shunt strongly influences Arabidopsis seed metabolism and oil accumulation, affecting more than carbon recycling
Source: Plant Cell. 2022 Dec 1;35(2):808–26. doi: 10.1093/plcell/koac338 (PMC9940875; doi:10.1093/plcell/koac338)
Supplement: koac338_Supplementary_Data [file koac338_supplementary_data.zip › TPC2022RA00670SupplementalDS3.xlsx]

## Sheet: Suppl. Data Set 3A
Supplemental Data. Deslandes-Hérold et al. (2023). Plant Cell.
Supplemental Data Set 3: FA quantification in sorted, mature prkCOMP embryos grown under different light conditions.
A Shown are values for individual FA species and the summed total FA content displayed in Fig. 5B. The statistical analysis of total FA content was carried out using GraphPad Prism 9.3.1 and is displayed in B.
				FA species [ng embryo-1]
Treatment	Sample ID	Mother plant	Seed class	16:0	16:1 (9Z)	18:0	18:1 (9Z) + 18:1 (11Z)	18:2 (9Z, 12Z)	18:3 (9Z, 12Z, 15Z)	20:0	20:1 (11Z) + 20:1 (13Z)	20:2 (11Z, 14Z)	20:3 (11Z, 14Z, 17Z)	22:0	22:1 (13Z)	22:2 (13Z, 15Z)	24:0	24:1 (15Z)	Total FA [ng embryo-1]	Seed class & treatment	Total FA mean [ng embryo-1]	Total FA n	Total FA SEM [ng embryo-1]		Comparison (control group in red)	Percentage change
HL	SAMPLE00576	904	WT	725.285	358.926	103.798	1738.77	2909.18	1482.72	224.7	1942.98	172.07	32.9887	29.6204	165.381	0	18.242	13.7378	9918.4	WT, HL	9970.87	8	286.334	Selected group-wise comparisons for total FA contents were carried out as one-way ANOVA with correction for multiple comparisons in Prism 9.3.1 (see B).	WT, HL vs WT, NL	38.0168					Seed class & treatment	Total FA mean [ng embryo-1]	Total FA n	Total FA SEM [ng embryo-1]	Total FA mean [ug embryo-1]	Total FA SEM [ug embryo-1]
HL	SAMPLE00577	904	WT	762.245	395.316	112.18	1929.96	3076.88	1731.79	260.89	2280	195.342	41.4638	33.7729	202.207	0	19.7995	17.0264	11058.9												prkCOMP, R, HL	6069.02	11	162.655	6.06902	0.162655
HL	SAMPLE00578	904	WT	762.446	370.564	109.641	1808.35	3075.25	1751.22	247.837	2208.52	204.684	43.7324	32.0494	196.418	0	19.0831	16.2053	10846												prkCOMP, R, NL	6402.28	8	106.677	6.40228	0.106677
HL	SAMPLE00579	904	WT	720.065	350.857	101.115	1700.55	2891.06	1602.64	229.722	2028.13	188.335	38.7736	29.931	181.992	0	18.0328	15.241	10096.4												prkCOMP, R, NLr	6590.52	16	299.952	6.59052	0.299952
HL	SAMPLE00584	908	WT	702.492	356.378	106.302	1690.12	2866.4	1607.51	240.61	2066.87	192.042	40.4629	30.6214	182.143	0	18.0964	15.8271	10115.9												prkCOMP, Y/YY, HL	9687.38	11	300.435	9.68738	0.300435
HL	SAMPLE00585	908	WT	654.775	311.005	92.6364	1506.21	2609.02	1480.92	201.92	1835.38	170.323	36.2362	27.3078	161.188	0	16.4187	14.6384	9117.98												prkCOMP, Y/YY, NL	7791.14	8	299.53	7.79114	0.29953
HL	SAMPLE00586	908	WT	712.941	338.179	103.103	1665.22	2845.01	1631.86	221.188	2018.42	193.285	41.795	28.9711	178.725	0	17.1586	15.2644	10011.1												prkCOMP, Y/YY, NLr	9530.69	15	145.677	9.53069	0.145677
HL	SAMPLE00587	908	WT	645.644	294.231	88.7994	1354.82	2470.21	1437.04	191.177	1713.51	164.076	34.9804	25.734	152.863	0	15.0351	14.1304	8602.25												WT, HL	9970.87	8	286.334	9.97087	0.286334
NLr	SAMPLE00580	906	WT	607.358	290.219	89.4661	1729.35	2596.55	1184.15	170.688	1654.2	141.419	24.7991	23.9043	137.901	0	15.6953	12.8318	8678.54	WT, NLr	8837.34	4	76.2809		WT, NLr vs WT, NL	22.3265					WT, NL	7224.39	4	456.883	7.22439	0.456883
NLr	SAMPLE00581	906	WT	620.771	286.439	91.6284	1745.5	2603.96	1322.18	175.235	1770.96	158.477	29.8934	24.3215	149.013	0	15.9946	13.0664	9007.44												WT, NLr	8837.34	4	76.2809	8.83734	0.0762809
NLr	SAMPLE00582	906	WT	617.627	283.585	89.0849	1702.47	2609.84	1276.23	167.455	1638.31	144.251	26.9425	23.2722	136.83	0	15.1756	12.2762	8743.35
NLr	SAMPLE00583	906	WT	615.942	272.437	96.6393	1788.07	2644.6	1255.64	167.382	1710.78	148.384	27.5334	23.0873	140.546	0	15.9752	13.0339	8920.04
NL	SAMPLE00588	910	WT	527.15	223.22	84.7371	1406.64	2358.27	1027.63	162.222	1586.53	136.163	23.1138	22.8632	157.345	0	14.7432	14.507	7745.12	WT, NL	7224.39	4	456.883
NL	SAMPLE00589	910	WT	460.658	186.633	67.4777	1235	2026.63	1002.3	128.562	1341.46	121.741	23.0587	18.7172	129.571	0	0	11.634	6753.44
NL	SAMPLE00590	910	WT	538.041	249.041	77.5951	1583.59	2339.76	1207.9	163.018	1674.63	138.272	29.0444	22.7167	149.551	0	15.726	13.2723	8202.17
NL	SAMPLE00591	910	WT	442.286	177.4	66.147	1016.96	1832.03	1002.71	128.281	1210.16	120.108	24.7529	18.8944	132.346	0	12.574	12.1666	6196.82
HL	SAMPLE00592	913	prkCOMP, R	365.851	156.323	61.3632	673.792	1362.99	1131.14	123.784	1045.98	161.685	56.6386	26.1075	163.225	11.9473	18.3914	17.4094	5376.62	prkCOMP, R, HL	6069.02	11	162.655		prkCOMP, R, HL vs prkCOMP, R, NL	-5.20525
HL	SAMPLE00594	913	prkCOMP, R	398.436	171.689	67.0228	630.698	1417.64	1367.48	147.838	1148.63	187.88	72.414	24.6581	200.275	19.5082	18.8061	21.7833	5894.75
HL	SAMPLE00596	913	prkCOMP, R	397.386	179.699	63.6195	617.657	1376.79	1334.73	145.549	1098.68	177.031	66.5764	24.1456	177.086	16.1287	19.1894	23.3243	5717.59
HL	SAMPLE00610	918	prkCOMP, R	470.214	222.595	82.6277	714.408	1657.19	1757.74	174.783	1432.51	232.912	90.9407	27.2522	225.055	15.651	20.2951	25.0319	7149.2
HL	SAMPLE00612	918	prkCOMP, R	400.932	184.141	71.1061	713.07	1505.47	1441.85	143.971	1163.02	179.195	67.8294	23.9375	178.286	15.441	19.7324	24.3275	6132.3
HL	SAMPLE00620	918	prkCOMP, R	414.264	192.562	76.8181	663.038	1518.29	1467.68	155.056	1248.24	205.553	73.3851	25.0005	192.221	16.2039	18.783	23.0327	6290.13
HL	SAMPLE00622	918	prkCOMP, R	373.441	169.596	65.8765	648.129	1393.1	1243.08	116.461	1048.46	164.815	55.5044	20.2155	139.022	13.1525	17.6015	21.9077	5490.37
HL	SAMPLE00614	923	prkCOMP, R	398.579	169.488	66.4423	662.403	1469.75	1347.41	149.716	1184.02	195.777	71.7959	23.5372	207.641	14.1	16.7414	19.0037	5996.4
HL	SAMPLE00616	923	prkCOMP, R	406.52	191.118	72.832	729.758	1498.99	1412.3	146.444	1221.74	190.599	76.6882	23.94	187.729	15.5439	17.5956	21.1517	6212.94
HL	SAMPLE00628	923	prkCOMP, R	393.418	174.744	62.4294	643.977	1383.43	1296.14	139.398	1105.1	170.706	63.7934	23.9279	178.3	12.4274	18.5683	21.2817	5687.65
HL	SAMPLE00630	923	prkCOMP, R	484.717	201.966	73.841	746.126	1635.75	1622.92	157.267	1324.13	208.438	81.6153	26.0535	206.568	0	19.3151	22.5908	6811.3
NLr	SAMPLE00598	916	prkCOMP, R	530.667	236.403	86.073	982.955	1915.31	1645.39	182.336	1515.89	216.645	81.9286	27.7176	219.321	16.43	19.958	22.1313	7699.15	prkCOMP, R, NLr	6590.52	16	299.952		prkCOMP, R, NLr vs prkCOMP, R, NL	2.9403
NLr	SAMPLE00600	916	prkCOMP, R	368.134	164.527	62.3224	594.575	1307.47	1247.45	141.481	1094.62	178.145	69.9103	22.4563	179.636	13.5908	16.6103	18.8678	5479.79
NLr	SAMPLE00602	916	prkCOMP, R	389.788	161.773	67.9866	656.971	1416.42	1296.07	147.314	1142.84	180.401	69.5603	24.0027	204.517	15.3923	17.4485	19.3355	5809.81
NLr	SAMPLE00604	916	prkCOMP, R	387.063	182.111	71.9849	637.452	1357.96	1353.62	149.496	1129.17	181.602	76.4299	23.236	179.485	14.309	17.6584	19.8574	5781.43
NLr	SAMPLE00606	921	prkCOMP, R	415.357	193.891	70.5995	620.978	1450	1468.67	149.382	1191.16	197.646	77.8016	23.4515	184.123	21.3935	16.8921	21.0396	6102.39
NLr	SAMPLE00608	921	prkCOMP, R	368.743	181.826	66.5958	564.18	1225.93	1324.62	160.516	1064.07	170.808	71.9194	24.2052	182.38	14.3341	17.6069	19.9686	5457.71
NLr	SAMPLE00624	921	prkCOMP, R	567.97	296.677	87.9151	1232.9	2144.62	1547.53	201.799	1593.04	181.718	54.8778	28.024	177.251	0	0	18.612	8132.94
NLr	SAMPLE00626	921	prkCOMP, R	388.555	181.64	65.8494	599.256	1356.01	1332.82	159.532	1143.06	190.26	75.0323	26.3781	199.208	10.1833	18.866	18.6861	5765.33
NLr	SAMPLE00618	926	prkCOMP, R	503.977	241.88	79.5542	880.901	1741.51	1589.81	177.051	1393.49	196.785	72.5616	25.5504	188.031	0	16.844	19.5094	7127.46
NLr	SAMPLE00632	926	prkCOMP, R	456.444	193.891	72.3776	673.956	1618.45	1614.2	166.887	1329.24	220.764	88.048	25.0848	221.654	14.6887	16.9516	21.931	6734.57
NLr	SAMPLE00634	926	prkCOMP, R	651.842	302.329	93.5227	1493.86	2440.58	1629.46	189.729	1745.18	171.359	47.1531	26.5222	166.148	0	16.7057	15.2607	8989.65
NLr	SAMPLE00636	926	prkCOMP, R	462.409	216.341	77.0796	768.112	1623.68	1606.19	168.306	1314.95	202.749	79.8113	28.1821	201.479	12.7299	21.6988	25.428	6809.14
NLr	SAMPLE00646	931	prkCOMP, R	420.399	179.052	71.9253	701.378	1570.95	1469.44	144.907	1219	195.587	70.8814	25.0578	196.206	16.2249	20.7857	24.8727	6326.66
NLr	SAMPLE00648	931	prkCOMP, R	390.391	163.659	64.2418	749.477	1437.17	1138	113.322	1040.88	139.41	46.239	19.6125	135.977	0	15.6734	17.0909	5471.15
NLr	SAMPLE00650	931	prkCOMP, R	635.377	271.144	88.9786	1633.04	2576.94	1277.86	158.521	1590.15	138.512	26.3223	22.0134	132.56	0	14.5782	0	8565.99
NLr	SAMPLE00652	931	prkCOMP, R	381.41	157.113	60.8364	679.16	1337.02	1070.55	119.494	1009.72	144.587	47.8546	18.907	139.48	0	14.1006	14.9805	5195.21
NL	SAMPLE00654	920	prkCOMP, R	391.062	165.303	58.9413	748.752	1561.67	1264.21	129.551	1171.55	173.329	56.5909	19.9044	170.237	0	14.0457	16.5774	5941.72	prkCOMP, R, NL	6402.28	8	106.677
NL	SAMPLE00656	920	prkCOMP, R	454.135	189.663	60.0821	838.367	1739.38	1360.35	141.474	1213.8	168.029	52.8795	23.1245	178.091	13.5561	16.8031	18.6136	6468.35
NL	SAMPLE00658	920	prkCOMP, R	479.661	200.596	66.8486	956.725	1880.12	1361.32	135.418	1291.35	161.688	49.6556	19.582	148.727	0	0	14.0726	6765.77
NL	SAMPLE00660	920	prkCOMP, R	447.04	187.694	65.5686	845.709	1719.09	1331.35	133.397	1231.24	174.556	55.5351	20.1567	160.066	12.0507	14.5879	16.202	6414.25
NL	SAMPLE00638	925	prkCOMP, R	440.639	169.551	70.218	927.959	1860.68	1092.16	127.705	1250.46	148.808	35.3592	20.4367	167.147	0	14.8567	15.2804	6341.26
NL	SAMPLE00640	925	prkCOMP, R	491.05	211.096	80.1721	1261.46	1988.58	1065.47	143.682	1271.59	119.433	30.3381	19.2868	120.953	17.1853	13.1881	12.4743	6845.95
NL	SAMPLE00642	925	prkCOMP, R	419.946	169.839	67.3571	901.762	1793.74	1202.18	118.332	1235.61	161.861	44.6686	20.5383	152.968	0	16.3842	19.7913	6324.98
NL	SAMPLE00644	925	prkCOMP, R	435.585	177.948	64.4754	937.267	1715	1164.29	124.325	1144.38	129.954	36.71	19.7363	136.378	0	14.3938	15.5027	6115.95
HL	SAMPLE00593	913	prkCOMP, Y/YY	640.792	286.782	90.1494	1691.68	2544.53	1388.39	174.473	1689.64	144.252	30.3254	24.3792	139.797	0	15.0214	12.3627	8872.58	prkCOMP, Y/YY, HL	9687.38	11	300.435		prkCOMP, Y/YY, HL vs prkCOMP, Y/YY, NL	24.3383
HL	SAMPLE00595	913	prkCOMP, Y/YY	702.935	334.519	99.1422	1682.56	2737.71	1596.87	203.108	1877	163.157	34.453	27.1003	149.429	0	16.7585	13.5925	9638.33
HL	SAMPLE00597	913	prkCOMP, Y/YY	732.535	348.354	98.7538	1862.77	2899.68	1683.79	207.997	1976.64	169.177	36.9294	27.6563	154.9	0	17.0081	14.2996	10230.5
HL	SAMPLE00611	918	prkCOMP, Y/YY	584.982	276.99	82.6205	1359.02	2298.66	1333.21	165.372	1589.64	142.313	30.6729	22.8157	128.04	0	14.6171	0	8028.95
HL	SAMPLE00613	918	prkCOMP, Y/YY	642.446	291.376	90.1741	1686.88	2631.03	1538.78	175.151	1848.65	163.544	35.4438	24.7257	151.107	0	16.9476	15.5708	9311.82
HL	SAMPLE00621	918	prkCOMP, Y/YY	609.705	278.863	82.7885	1530.62	2498.62	1435.98	166.724	1687.54	155.263	33.4816	23.0189	136.542	0	15.0803	14.211	8668.43
HL	SAMPLE00623	918	prkCOMP, Y/YY	718.817	331.664	99.6616	1683.72	2847.94	1727.55	208.806	2020.84	181.873	41.3865	27.8756	169.589	0	17.5119	14.8318	10092.1
HL	SAMPLE00615	923	prkCOMP, Y/YY	755.547	367.805	98.6633	2030.08	2959.97	1645.23	217.78	2040.58	165.018	34.2875	28.4296	161.777	0	17.7438	13.1922	10536.1
HL	SAMPLE00617	923	prkCOMP, Y/YY	801.474	369.752	112.02	2312.87	3281.39	1868.46	226.993	2266.25	178.215	39.2136	31.0521	178.955	0	19.7237	16.6496	11703
HL	SAMPLE00629	923	prkCOMP, Y/YY	688.888	325.413	89.0741	1778.65	2719.72	1527.37	194.438	1842.94	147.41	30.9568	25.9917	145.297	0	16.9396	0	9533.08
HL	SAMPLE00631	923	prkCOMP, Y/YY	705.492	326.345	116.292	1926.99	2810.18	1529.72	223.276	1896.22	152.873	43.6348	25.9418	149.444	10.7194	16.675	12.4919	9946.29
NLr	SAMPLE00599	916	prkCOMP, Y/YY	651.849	294.867	89.956	1619.37	2576.1	1540	179.26	1802.36	149.516	34.2111	24.281	144.375	0	14.6066	13.3701	9134.12	prkCOMP, Y/YY, NLr	9530.69	15	145.677		prkCOMP, Y/YY, NLr vs prkCOMP, Y/YY, NL	22.3273
NLr	SAMPLE00601	916	prkCOMP, Y/YY	739.971	344.765	107.54	1897.84	2919.11	1655.77	207.018	1951.31	166.506	35.6531	28.1197	153.379	0	17.8109	14.0218	10238.8
NLr	SAMPLE00603	916	prkCOMP, Y/YY	710.635	336.367	97.7488	1794.34	2780.68	1557.57	206.058	1892.51	165.618	35.2072	27.856	153.668	0	17.8807	13.4572	9789.6
NLr	SAMPLE00605	916	prkCOMP, Y/YY	597.226	281.455	89.0473	1564.48	2353.87	1209.45	158.575	1524.34	126.27	25.1617	21.9907	120.785	0	14.6	11.155	8098.41
NLr	SAMPLE00607	921	prkCOMP, Y/YY	711.139	333.302	93.7557	1612.89	2659.97	1606.3	193.641	1841.4	168.649	36.7783	26.4049	148.51	0	16.3823	14.1526	9463.28
NLr	SAMPLE00609	921	prkCOMP, Y/YY	721.665	350.157	97.4837	1733.28	2736.28	1686.77	208.36	1920.15	166.632	38.2261	27.3521	150.973	0	16.7103	13.2629	9867.29
NLr	SAMPLE00625	921	prkCOMP, Y/YY	706.857	322.63	92.7924	1777.75	2769.15	1556.84	187.826	1875.75	160.51	33.8931	25.4453	147.492	0	16.5398	13.2768	9686.74
NLr	SAMPLE00619	926	prkCOMP, Y/YY	696.759	324.694	95.088	1599.26	2671.58	1673.87	202.844	1906.13	171.54	40.2574	27.1157	161.664	0	17.2225	15.355	9603.38
NLr	SAMPLE00633	926	prkCOMP, Y/YY	648.7	285.918	91.3225	1565.96	2502.25	1459.74	176.163	1747.9	146.941	32.317	24.6289	142.236	0	15.0397	13.7619	8852.87
NLr	SAMPLE00635	926	prkCOMP, Y/YY	719.836	336.446	99.3405	1724.83	2732.28	1734.57	208.603	1975.71	156.851	37.4345	27.1763	159.003	0	15.7825	14.768	9942.64
NLr	SAMPLE00637	926	prkCOMP, Y/YY	680.58	305.856	91.3956	1614.13	2650.76	1637.58	189.653	1853.44	159.563	37.6842	26.3594	157.014	0	0	0	9404.01
NLr	SAMPLE00647	931	prkCOMP, Y/YY	661.509	281.157	92.1197	1761.22	2659.56	1513.24	168.402	1801.16	156.891	33.9428	23.8939	143.623	0	16.8988	14.6645	9328.28
NLr	SAMPLE00649	931	prkCOMP, Y/YY	688.578	299.35	106.756	2022.97	2964.28	1516.98	169.235	1912.46	158.364	31.3354	25.1084	149.799	0	16.8809	15.6334	10077.7
NLr	SAMPLE00651	931	prkCOMP, Y/YY	698.661	307.762	97.5444	2230.98	2991.89	1377.33	179.249	1951.66	144.066	26.3776	25.1996	156.371	0	16.6786	13.3352	10217.1
NLr	SAMPLE00653	931	prkCOMP, Y/YY	651.431	290.443	91.5539	1942.66	2704.43	1300.51	164.215	1755.52	140.75	26.0677	23.9525	134.598	0	16.9614	13.0359	9256.13
NL	SAMPLE00655	920	prkCOMP, Y/YY	576.683	250.913	76.0268	1242.18	2224.55	1375.75	152.116	1535.85	140.003	32.4203	20.3457	129.801	0	0	12.1735	7768.81	prkCOMP, Y/YY, NL	7791.14	8	299.53
NL	SAMPLE00657	920	prkCOMP, Y/YY	518.411	224.635	70.5152	1405.48	2125.25	1162.03	133.321	1436.42	108.844	22.6185	17.8017	115.786	0	0	0	7341.1
NL	SAMPLE00659	920	prkCOMP, Y/YY	553.18	238.775	73.9006	1364.13	2217.22	1217.81	147.262	1460.5	123.842	26.1616	20.0129	124.177	0	0	11.0053	7577.98
NL	SAMPLE00661	920	prkCOMP, Y/YY	612.14	283.725	83.6645	1476.3	2529.98	1569.56	177.303	1759.83	150.232	35.7559	23.1468	152.919	0	14.4255	15.3454	8884.32
NL	SAMPLE00639	925	prkCOMP, Y/YY	454.975	207.006	68.4142	1161.83	1938.29	976.566	141.729	1306.51	104.813	20.5399	20.0797	120.795	0	0	11.5257	6533.07
NL	SAMPLE00641	925	prkCOMP, Y/YY	600.295	298.423	80.299	1570.37	2519.68	1268.22	165.612	1694.32	135.034	25.956	22.3935	149.825	0	14.5208	14.0972	8559.05
NL	SAMPLE00643	925	prkCOMP, Y/YY	599.319	228.805	86.6402	1613.25	2549.84	1328.5	157.579	1714.13	145.738	29.879	24.3194	160.226	0	16.7604	15.5596	8670.54
NL	SAMPLE00645	925	prkCOMP, Y/YY	507.63	206.854	69.214	1146.88	2058.68	1140.6	142.658	1383.79	126.416	26.7534	20.3819	136.986	0	13.5648	13.8886	6994.3

## Sheet: Suppl. Data Set 3B
Supplemental Data. Deslandes-Hérold et al. (2023). Plant Cell.
Supplemental Data Set 3: FA quantification in sorted, mature prkCOMP embryos grown under different light conditions.
B Brown-Forsythe and Welch ANOVA with Dunnet's T3 multiple comparisons test of total FA content displayed in Fig. 5B, as carried out using GraphPadPrism 9.3.1.
Dunnett's T3 multiple comparisons test	Mean Diff.	95.00% CI of diff.	Below threshold?	Summarya)	Adjusted P Value
prkCOMP, R, HL vs prkCOMP, Y/YY, HL	-3618	-4749 to -2488	Yes	****	<0.0001
prkCOMP, R, NLr vs prkCOMP, Y/YY, NLr	-2940	-3993 to -1887	Yes	****	<0.0001
prkCOMP, R, NL vs prkCOMP, Y/YY, NL	-1389	-2550 to -228.2	Yes	*	0.0178
prkCOMP, R, HL vs prkCOMP, R, NLr	-521.5	-1599 to 556.1	No	ns	0.7891
prkCOMP, R, HL vs prkCOMP, R, NL	-333.3	-971.1 to 304.6	No	ns	0.666
prkCOMP, R, NLr vs prkCOMP, R, NL	188.2	-839.8 to 1216	No	ns	0.9998
prkCOMP, Y/YY, HL vs prkCOMP, Y/YY, NLr	156.7	-948.3 to 1262	No	ns	>0.9999
prkCOMP, Y/YY, HL vs prkCOMP, Y/YY, NL	1896	505.1 to 3287	Yes	**	0.0044
prkCOMP, Y/YY, NLr vs prkCOMP, Y/YY, NL	1740	553.1 to 2926	Yes	**	0.0041
WT, HL vs WT, NLr	1134	18.10 to 2249	Yes	*	0.0461
WT, HL vs WT, NL	2746	348.8 to 5144	Yes	*	0.0289
WT, NLr vs WT, NL	1613	-1173 to 4399	No	ns	0.1999
a) any p-values < 0.001 are displayed as *** in Figure 5B.
