# Supplementary material for: The PRK/Rubisco shunt strongly influences Arabidopsis seed metabolism and oil accumulation, affecting more than carbon recycling
Source: Plant Cell. 2022 Dec 1;35(2):808–26. doi: 10.1093/plcell/koac338 (PMC9940875; doi:10.1093/plcell/koac338)
Supplement: koac338_Supplementary_Data [file koac338_supplementary_data.zip › TPC2022RA00670SupplementalDS4.xlsx]

## Sheet: Suppl. Data Set 4
Supplemental Data. Deslandes-Hérold et al. (2023). Plant Cell.
Supplemental Data Set 4: Chlorophyll measurements of sorted, green prkCOMP seeds.
							Table ordered according to seed class
Sample	Silique	Seed class	Chlorophyll a	Chlorophyll b	Total chlorophyll [ng seed-1]		Sample	Silique	Seed class	Chlorophyll a	Chlorophyll b	Total chlorophyll [ng seed-1]		Paired two-tailed t test
A8	1	YY	17.9637	5.7693	23.733		A9	1	R	10.5609	3.2696	13.8305		p-value	0.0496685
A9	1	R	10.5609	3.2696	13.8305		A16	2	R	10.7121	2.0414	12.7535		Significance	*
A16	2	R	10.7121	2.0414	12.7535		A23	3	R	11.6724	3.0486	14.721
A17	2	YY	21.6522	6.1453	27.7975		A79	4	R	16.4985	5.9275	22.426
A22	3	YY	23.5737	11.0883	34.662		A1	5	R	15.8925	6.9355	22.828
A23	3	R	11.6724	3.0486	14.721		A4	6	R	17.6601	4.3209	21.981
A79	4	R	16.4985	5.9275	22.426		A11	7	R	12.5568	3.6937	16.2505
A80	4	YY	20.3388	7.0277	27.3665		A19	8	R	11.016	4.466	15.482
A1	5	R	15.8925	6.9355	22.828		A52	9	R	9.0453	3.8372	12.8825
A2	5	YY	12.5067	5.0793	17.586		A56	10	R	13.9995	12.526	26.5255
A4	6	R	17.6601	4.3209	21.981		A68	11	R	6.7965	2.5315	9.328
A5	6	YY	21.1218	6.5392	27.661		A8	1	YY	17.9637	5.7693	23.733
A10	7	YY	33.3498	8.9892	42.339		A17	2	YY	21.6522	6.1453	27.7975
A11	7	R	12.5568	3.6937	16.2505		A22	3	YY	23.5737	11.0883	34.662
A19	8	R	11.016	4.466	15.482		A80	4	YY	20.3388	7.0277	27.3665
A20	8	YY	19.5798	3.4067	22.9865		A2	5	YY	12.5067	5.0793	17.586
A52	9	R	9.0453	3.8372	12.8825		A5	6	YY	21.1218	6.5392	27.661
A53	9	YY	12.6075	4.2605	16.868		A10	7	YY	33.3498	8.9892	42.339
A55	10	YY	9.0957	3.4278	12.5235		A20	8	YY	19.5798	3.4067	22.9865
A56	10	R	13.9995	12.526	26.5255		A53	9	YY	12.6075	4.2605	16.868
A67	11	YY	12.0519	4.8591	16.911		A55	10	YY	9.0957	3.4278	12.5235
A68	11	R	6.7965	2.5315	9.328		A67	11	YY	12.0519	4.8591	16.911
