# Supplementary material for: The PRK/Rubisco shunt strongly influences Arabidopsis seed metabolism and oil accumulation, affecting more than carbon recycling
Source: Plant Cell. 2022 Dec 1;35(2):808–26. doi: 10.1093/plcell/koac338 (PMC9940875; doi:10.1093/plcell/koac338)
Supplement: koac338_Supplementary_Data [file koac338_supplementary_data.zip › TPC2022RA00670SupplementalDS5.xlsx]

## Sheet: Suppl. Data Set 5
Supplemental Data. Deslandes-Hérold et al. (2023). Plant Cell.
Supplemental Data Set 5: Starch content measurements of sorted, green prkCOMP seeds. Note that a subset of these samples were used for chlorophyll measurements prior starch quantification, and thus share the same sample name (compare Supplemental Data Set 4). The Silique numbers are added for easier grouping only, and are thus file-specific.
								Simplified table, filtered for R samples
Sample	Silique	Seed class	Starch [nmols seed-1]	Starch content normalized to YY value of the respective silique	Starch content classificationa)	Note		Sample	Silique	Color	Starch [nmols seed-1]	Starch content normalized to YY value of the respective silique	Starch content classification
A61	1	R	3.24773	2.99206	Low			A61	1	R	3.24773	2.99206	Low
A62	1	YY	1.08545	1	Low	Minimum in YY		A76	2	R	11.759	6.33803	Low
A76	2	R	11.759	6.33803	Low			A83	3	R	2.59302	1.30567	Low
A77	2	YY	1.85532	1	Low			A9	4	R	45.2889	1.08208	High
A82	3	YY	1.98597	1	Low			A16	5	R	51.2189	1.43858	High
A83	3	R	2.59302	1.30567	Low	Minimum in R		A23	6	R	43.3413	0.868728	High
A8	4	YY	41.8536	1	High			A79	7	R	12.4486	3.39587	Low
A9	4	R	45.2889	1.08208	High			A1	8	R	45.4351	1.03996	High
A16	5	R	51.2189	1.43858	High			A4	9	R	53.338	1.3016	High
A17	5	YY	35.6038	1	High			A11	10	R	36.3013	0.88	High
A22	6	YY	49.8906	1	High	Maximum in YY		A19	11	R	51.1479	1.24049	High
A23	6	R	43.3413	0.868728	High			A52	12	R	4.15971	1.33992	Low
A79	7	R	12.4486	3.39587	Low			A56	13	R	5.44812	1.88074	Low
A80	7	YY	3.66579	1	Low			A68	14	R	4.63827	3.70588	Low
A1	8	R	45.4351	1.03996	High
A2	8	YY	43.6893	1	High
A4	9	R	53.338	1.3016	High	Maximum in R		Two-tailed one-sample t-test assuming u0 = 1 (ratio of starch content of R/YY = 1; implying that there is no difference between the R and YY seeds of the same silique)			n	14
A5	9	YY	40.9788	1	High						mean	2.05783
A10	10	YY	41.2514	1	High						SD	1.5498
A11	10	R	36.3013	0.88	High						SEM	0.414203
A19	11	R	51.1479	1.24049	High						df	13
A20	11	YY	41.2321	1	High						mu	1
A52	12	R	4.15971	1.33992	Low						t value	2.55389
A53	12	YY	3.10445	1	Low						p-value	0.0240151
A55	13	YY	2.89679	1	Low						Significance	*
A56	13	R	5.44812	1.88074	Low
A67	14	YY	1.2516	1	Low
A68	14	R	4.63827	3.70588	Low
a)"High" for samples with starch content > 15 nmols seed-1, "Low" for samples with starch content < 15 nmols seed-1
