# Supplementary material for: The PRK/Rubisco shunt strongly influences Arabidopsis seed metabolism and oil accumulation, affecting more than carbon recycling
Source: Plant Cell. 2022 Dec 1;35(2):808–26. doi: 10.1093/plcell/koac338 (PMC9940875; doi:10.1093/plcell/koac338)
Supplement: koac338_Supplementary_Data [file koac338_supplementary_data.zip › TPC2022RA00670SupplementalDS6.xlsx]

## Sheet: Suppl. Data Set 6A
Supplemental Data. Deslandes-Hérold et al. (2023). Plant Cell.
Supplemental Data Set 6: LC-MS based quantification of selected metabolites in green PRKOX seeds.
A Individual sample values. Concentrations measured below the dynamic range of the calibration curve (highlighted with a purple fill) may not be as accurate as others. Values for which no peak was identifieable were set to the minimum value > 0 in the dataset * 10^-3 to allow log-transformation. Data displayed here are Log10-transformed values [pmol seed-1]. Statistical analyses (YY vs R) were ca…
Seed Classa)		Group A: PRKOX, R															Note that this seed class was not used for statistical analyses.															Group B: PRKOX, YY
Silique & Mother plantb)	Metabolite	R_19_C	R_20_C	R_21_C	R_23_C	R_25_E	R_27_E	R_31_E	R_41_I	R_43_I	R_44_I	R_46_I	R_47_K	R_49_K	R_51_K	R_52_K	Y_19_C	Y_20_C	Y_21_C	Y_23_C	Y_25_E	Y_27_E	Y_31_E	Y_41_I	Y_43_I	Y_44_I	Y_46_I	Y_47_K	Y_49_K	Y_51_K	Y_52_K	YY_19_C	YY_20_C	YY_21_C	YY_23_C	YY_25_E	YY_27_E	YY_31_E	YY_41_I	YY_43_I	YY_44_I	YY_46_I	YY_47_K	YY_49_K	YY_51_K	YY_52_K
Metabolites	3PGA	0.465383	0.0506697	0.258232	0.366472	0.077902	0.317506	0.584331	0.502154	0.275542	0.43664	0.379145	0.413858	0.0924199	0.213727	0.265927	0.460576	0.32351	-0.118202	0.409318	0.377811	0.0831954	0.495443	0.607455	0.773692	-0.159177	0.521792	0.548929	0.473487	0.51702	0.648035	0.514415	0.562972	0.416848	0.244895	0.385862	0.41423	0.420368	0.582158	0.725598	0.716374	0.681513	0.571792	0.33646	0.176617	0.308259
	ADP	0.238958	0.121396	0.0676144	0.0833517	0.17164	0.0455837	0.1959	0.217484	0.0515384	0.23477	0.202841	0.298307	0.133539	0.275008	0.0749024	0.218985	0.126598	-1.14622	0.164983	0.151696	-0.0952072	0.154595	0.196393	0.156217	-1.16331	0.148779	0.295	0.229597	0.233504	0.239299	0.275311	0.268177	0.16916	0.014573	-0.0357404	0.171239	0.0733517	0.0827854	0.234945	0.209813	0.196729	0.217108	0.178017	0.130334	0.176505
	ADPGlc	-1.93793	-2.5236	-2.42713	-2.52318	-2.3742	-2.39751	-2.36257	-2.27786	-2.04254	-2.15808	-2.30503	-1.72125	-1.47718	-1.91495	-2.02552	-1.99323	-2.67856	-6.39516	-2.20171	-2.63906	-2.57011	-2.60037	-2.18447	-1.99609	-3.39516	-2.32135	-2.03607	-1.59517	-2.12552	-2.14388	-1.61997	-1.41229	-1.87819	-1.72903	-1.56384	-1.52611	-1.79724	-1.8041	-1.71134	-1.83433	-1.89347	-1.48716	-1.27287	-1.83727	-1.81308
	ATP	0.62042	0.398049	0.370072	0.54868	0.507221	0.500785	0.495236	0.632795	0.485579	0.648262	0.498716	0.574706	0.440797	0.592118	0.434944	0.58747	0.435815	-0.622104	0.496846	0.563251	0.244242	0.479586	0.514358	0.624581	-0.457708	0.495594	0.600081	0.589515	0.540746	0.60061	0.599774	0.543536	0.451018	0.240861	0.292572	0.395229	0.363142	0.452936	0.642084	0.415715	0.55279	0.562718	0.268734	0.451647	0.330704
	DHAP	0.0857121	-0.160758	-0.215054	-0.202477	-0.0896267	-0.247593	-0.181188	-0.0308949	-0.11081	0.0374265	-0.124258	0.0505086	-0.00877392	-0.0268721	-0.114838	-0.179752	-0.278292	-6.39516	-0.29424	-0.118818	-0.480359	-0.352474	-0.250153	-0.150719	-6.39516	-0.365091	-0.194437	-0.161501	-0.27273	-0.262807	0.0759118	-0.106476	-0.0874458	-0.374045	-0.146128	-0.198215	-0.18876	-0.106284	-0.019123	-0.0276943	-0.169668	-0.0680339	0.0919599	-0.103323	-0.09691
	FruBP	-0.32564	-0.687585	-0.693823	-0.325574	-0.26234	-0.438581	-0.384576	-0.295907	-0.365926	-0.235973	-0.226128	-0.17958	-0.318113	-0.0923624	-0.438197	-0.413332	-0.660859	-2.21837	-0.671373	-0.516528	-0.848937	-0.688608	-0.510745	-0.17309	-3.17933	-0.788003	-0.355651	-0.190253	-0.49363	-0.400481	-0.308476	-0.803705	-0.644213	-0.792164	-0.809268	-0.799819	-0.671111	-0.967247	-0.227735	-0.573489	-0.396531	-0.205114	-0.521073	-0.433616	-0.558081
	Fru6P	0.889862	0.768499	0.732827	0.71194	0.842903	0.655906	0.77654	0.887242	0.868586	0.941611	0.827597	1.00217	0.929054	0.970934	0.911001	0.743174	0.718086	-1.32504	0.704722	0.778618	0.452093	0.643693	0.818603	0.808581	-6.39516	0.756419	0.920028	0.972614	0.811575	0.885738	0.853394	0.857849	0.775519	0.489958	0.716838	0.728173	0.591899	0.76036	0.846099	0.874417	0.789087	0.929784	0.993803	0.842439	0.936298
	Glc1P	0.18598	0.0595161	0.055143	0.0530784	0.117076	-0.0608137	0.0191163	0.126456	0.0902581	0.1827	0.0551084	0.233631	0.182455	0.192245	0.171124	0.0451832	0.0141529	-1.64569	0.0717705	0.0743681	-0.267147	-0.0606025	0.079698	0.138659	-6.39516	0.0254522	0.207398	0.206526	0.106757	0.18592	0.115611	0.130288	0.0787286	-0.218873	-0.0339253	0.000626861	-0.079681	0.00646604	0.120321	0.133184	0.0342273	0.17733	0.217265	0.144149	0.188326
	Glc6P	1.28882	1.22043	1.18556	1.2338	1.30358	1.13311	1.22588	1.29299	1.34792	1.37291	1.31511	1.43603	1.35698	1.44314	1.38687	1.20769	1.12913	-0.83575	1.19565	1.22447	0.923096	1.05867	1.24789	1.27311	-6.39516	1.25656	1.40916	1.5006	1.31204	1.37261	1.27207	1.29635	1.15647	0.917571	1.16094	1.17383	1.03693	1.15534	1.30236	1.28456	1.26293	1.38853	1.4112	1.33791	1.37671
	Gly-3P	0.673356	0.781127	0.645044	0.795697	0.889137	0.60631	0.905796	0.811217	0.76552	0.827821	1.00609	0.894085	0.988686	0.945261	0.935981	0.561868	0.670072	-1.34812	0.86745	0.854012	0.508241	0.818097	0.743734	1.0127	-6.39516	0.6173	0.81453	0.84836	0.833784	0.865893	0.599337	0.612481	0.491362	0.387167	0.62634	0.601939	0.667219	0.585555	0.736948	0.740099	0.634981	0.81662	0.789581	0.902942	0.883256
	NAD	0.152566	0.0938593	0.126106	0.190774	0.156407	0.0994504	0.311401	0.185825	0.137987	0.265525	0.216088	0.251435	0.0966618	0.229372	0.159072	0.0128372	0.0873599	-1.92433	0.195145	0.103914	-0.0601956	0.192173	0.137738	0.155042	-6.39516	0.181333	0.259058	0.227315	0.214049	0.217396	0.165541	0.274817	0.220108	0.0694368	0.053298	0.232431	0.224663	0.139092	0.210956	0.276206	0.261263	0.252159	0.240549	0.232303	0.231906
	NADP	-0.44689	-0.564932	-0.518117	-0.533288	-0.514863	-0.61356	-0.460854	-0.415669	-0.494579	-0.318487	-0.538925	-0.382214	-0.517126	-0.439213	-0.478247	-0.516566	-0.541693	-2.20737	-0.401574	-0.613875	-0.721835	-0.491881	-0.520816	-0.491492	-2.43079	-0.506393	-0.384337	-0.488117	-0.437311	-0.414163	-0.466482	-0.260202	-0.429895	-0.540608	-0.659273	-0.361178	-0.460924	-0.389695	-0.418112	-0.353052	-0.308035	-0.356195	-0.455932	-0.325974	-0.37388
	PEP	-0.537466	-0.7136	-0.705025	-0.723901	-0.835472	-0.629795	-0.473015	-0.460757	-0.619608	-0.469416	-0.659206	-0.607596	-0.874984	-0.727914	-0.788126	-0.591094	-0.648784	-2.18548	-0.542118	-0.583574	-0.795725	-0.509322	-0.329555	-0.313248	-2.4482	-0.481721	-0.554301	-0.585584	-0.567138	-0.407453	-0.364416	-0.391474	-0.387746	-0.547447	-0.626038	-0.513491	-0.405193	-0.323078	-0.202946	-0.157599	-0.256961	-0.393926	-0.540985	-0.621437	-0.533132
	Pyr	1.05413	1.06023	1.00564	1.15325	0.838849	0.854913	1.06007	1.25656	1.17377	1.24229	1.3156	1.32582	1.25579	1.36637	1.3558	1.09267	1.38157	-6.39516	1.50226	1.14653	1.32739	1.41334	1.38414	1.17712	-6.39516	1.40257	1.60337	1.59384	1.66839	1.62941	1.15076	1.29478	1.30856	1.19728	1.06617	1.0903	1.11769	1.33563	1.2417	1.39833	1.50406	1.40312	1.44534	1.59499	1.58027
	RuBP	-0.478743	-0.487116	-0.452225	-0.843706	-0.814141	-0.770403	-0.733481	-0.387004	-0.494307	-0.602234	-0.592659	-0.243427	-0.266631	-0.551619	-0.594865	0.11454	-0.0112739	-0.815015	0.329059	0.272441	0.0578834	0.059314	0.280465	0.199808	-1.38031	0.275476	0.2962	0.458218	0.112158	0.27385	0.89254	1.28136	1.11893	0.824858	1.04055	1.15161	0.926535	0.752816	0.934887	0.790598	1.00604	1.20644	1.11143	1.04851	1.00401
	Rib5P	-0.289652	-0.401141	-0.428739	-0.47237	-0.345597	-0.509667	-0.41204	-0.472456	-0.434152	-0.316773	-0.407562	-0.299946	-0.416477	-0.277453	-0.432558	-0.554173	-0.61445	-6.39516	-0.575267	-0.493582	-0.837436	-0.695541	-0.705219	-0.553142	-6.39516	-0.723784	-0.50779	-0.396735	-0.578012	-0.554344	-0.276791	-0.328695	-0.450231	-0.530915	-0.551515	-0.411168	-0.543444	-0.645892	-0.502432	-0.484568	-0.504178	-0.32843	-0.317629	-0.379864	-0.371028
	Ru5P	-0.0828766	-0.246465	-0.201721	-0.22683	-0.131459	-0.243364	-0.192691	-0.227141	-0.13757	-0.0616805	-0.178525	-0.0860979	-0.140519	-0.167827	-0.182785	-0.297323	-0.360576	-6.39516	-0.263483	-0.188814	-0.441291	-0.302728	-0.303831	-0.144227	-6.39516	-0.296709	-0.198575	-0.105592	-0.249492	-0.193594	0	0.219734	0.0473236	-0.0394698	0.017093	0.0895126	0.148063	-0.0808783	-0.0215737	0.0640418	0.0488301	0.168792	0.227029	0.149779	0.149219
	Sed7P	0.601467	0.607924	0.583983	0.614731	0.72864	0.491268	0.603746	0.617629	0.774444	0.730378	0.732678	0.784201	0.766253	0.804391	0.710068	0.333159	0.391597	-1.41904	0.477604	0.472615	0.164013	0.270025	0.315596	0.424724	-1.70503	0.364685	0.60403	0.76798	0.5272	0.546954	0.527888	0.651416	0.526985	0.320146	0.511119	0.576981	0.306157	0.2952	0.388757	0.4319	0.466868	0.675254	0.675549	0.714863	0.710299
	Xyl5P	0.118175	-0.0539778	-0.00843317	-0.0201163	0.051039	-0.0933059	-0.0351644	-0.0671881	0.062582	0.080987	0.00305484	0.0641459	0.00646604	0.0463514	0.00558423	-0.147215	-0.176363	-6.39516	-0.168848	-0.0426554	-0.421525	-0.22682	-0.288193	-0.147953	-6.39516	-0.249877	-0.157731	-0.0790365	-0.216335	-0.140662	0.0711453	0.0275243	-0.014349	-0.167331	0.00358361	-0.0254883	-0.048359	-0.175549	-0.0635636	-0.0424991	-0.0961507	0.020598	0.0824862	0.0226908	0.0544489
a)Grouping of samples, based on their fluorescence (R, Y, YY). Groups A and B were used for statistical analyses in GraphPad Prism 9.3.1 (see summary in Suppl. Data Set 6B).
b)Sample identity, as defined by the seed class (R, Y, YY), the silique number, as well as the mother plant identity; displayed as SeedClass_SiliqueNumber_MotherPlant. See table below (Silique Grouping) for the pairing of R and their respective YY samples of the same silique.
PRKOX silique grouping
R sample	YY sample
R_19_C	YY_19_C	1
R_20_C	YY_20_C	2
R_21_C	YY_21_C	3
R_23_C	YY_23_C	4
R_25_E	YY_25_E	5
R_27_E	YY_27_E	6
R_31_E	YY_31_E	7
R_41_I	YY_41_I	8
R_43_I	YY_43_I	9
R_44_I	YY_44_I	10
R_46_I	YY_46_I	11
R_47_K	YY_47_K	12
R_49_K	YY_49_K	13
R_51_K	YY_51_K	14
R_52_K	YY_52_K	15
Mother Plants (N) and samples (n)
PRKOX: N = 4 (C, E, I, K); n = 15

## Sheet: Suppl. Data Set 6B
Supplemental Data. Deslandes-Hérold et al. (2023). Plant Cell.
Supplemental Data Set 6: LC-MS based quantification of selected metabolites in green PRKOX seeds.
B Repeated-measures 2-way ANOVA with Sidak's multiple comparisons correction of Log10-transformed metabolite levels in green PRKOX seeds shown in A. This analysis was carried out using GraphPad Prism 9.3.1.
Group A: PRKOX_R - Group B: PRKOX_YY
	Mean Diff.	95.00% CI of diff.	Below threshold?	Summarya)	Adjusted P Value
3PGA	-0.1572	-0.2703 to -0.04419	Yes	***	0.0007
ADP	0.003368	-0.1097 to 0.1164	No	ns	>0.9999
ADPGlc	-0.4859	-0.5989 to -0.3728	Yes	****	<0.0001
ATP	0.07899	-0.03404 to 0.1920	No	ns	0.494
DHAP	0.01232	-0.1007 to 0.1254	No	ns	>0.9999
FruBP	0.2294	0.1164 to 0.3425	Yes	****	<0.0001
Fru6P	0.04872	-0.06432 to 0.1618	No	ns	0.983
Glc1P	0.04327	-0.06977 to 0.1563	No	ns	0.9955
Glc6P	0.0673	-0.04574 to 0.1803	No	ns	0.7607
Gly-3P	0.1597	0.04665 to 0.2727	Yes	***	0.0005
NAD	-0.02748	-0.1405 to 0.08556	No	ns	>0.9999
NADP	-0.07184	-0.1849 to 0.04120	No	ns	0.6608
PEP	-0.2373	-0.3504 to -0.1243	Yes	****	<0.0001
Pyr	-0.1607	-0.2737 to -0.04762	Yes	***	0.0004
RuBP	-1.56	-1.673 to -1.447	Yes	****	<0.0001
Rib5P	0.04735	-0.06569 to 0.1604	No	ns	0.9874
Ru5P	-0.2463	-0.3594 to -0.1333	Yes	****	<0.0001
Sed7P	0.1582	0.04512 to 0.2712	Yes	***	0.0006
Xyl5P	0.03407	-0.07897 to 0.1471	No	ns	0.9998
Level significantly reduced in YY seeds vs R seeds
Level significantly increased in YY seeds vs R seeds
a) any p-values < 0.001 are displayed as *** in Supplemental Figure 2.

## Sheet: Suppl. Data Set 6C
Supplemental Data. Deslandes-Hérold et al. (2023). Plant Cell.
Supplemental Data Set 6: LC-MS based quantification of selected metabolites in green PRKOX seeds.
C Summary statistics of the metabolite levels in green PRKOX seeds shown in A and respective relative changes between YY and R (displayed as colored boxes in Supplemental Figure 2).
	Group A: PRKOX_R			Group B: PRKOX_YY			Ratio YY/R	Average	Log10(YY/R)	Transparency class	Transparency class roundeda)	Notes
	Mean [pmol seed-1]	SEM [pmol seed-1]	n	Mean [pmol seed-1]	SEM [pmol seed-1]	n
3PGA	2.186	0.201	15	3.169	0.316	15	1.44968		0.161272	16.1272	15
ADP	1.474	0.074	15	1.464	0.073	15	0.993216		-0.00295641	0.295641	0
ADPGlc	0.009	0.002	15	0.023	0.003	15	2.55556		0.407485	40.7485	40
ATP	3.345	0.169	15	2.845	0.209	15	0.850523		-0.0703139	7.03139	5
DHAP	0.836	0.052	15	0.816	0.054	15	0.976077		-0.0105161	1.05161	0
FruBP	0.474	0.041	15	0.3	0.042	15	0.632911		-0.198657	19.8657	20
Fru6P	7.218	0.416	15	6.549	0.46	15	0.907315		-0.0422419	4.22419	5
Glc1P	1.311	0.061	15	1.205	0.075	15	0.919146		-0.0366156	3.66156	5
Glc6P	20.492	1.087	15	17.944	1.298	15	0.875659		-0.0576651	5.76651	5
Gly-3P	7.03	0.486	15	4.931	0.412	15	0.701422		-0.15402	15.402	15
NAD	1.524	0.062	15	1.624	0.061	15	1.06562	1.12712	0.0276011	2.76011	5	NAD/NADP at GAPDH step displayed as 5
NADP	0.334	0.016	15	0.397	0.021	15	1.18862		0.075044	7.5044	10
PEP	0.231	0.018	15	0.403	0.036	15	1.74459		0.241693	24.1693	25
Pyr	15.265	1.398	15	22.244	2.31	15	1.45719		0.163516	16.3516	15
RuBP	0.303	0.033	15	10.748	0.985	15	35.4719		1.54989	154.989	155	RuBP increase:	35
Rib5P	0.409	0.018	15	0.372	0.023	15	0.909535		-0.0411804	4.11804	5
Ru5P	0.687	0.025	15	1.227	0.069	15	1.78603		0.251888	25.1888	25
Sed7P	4.851	0.259	15	3.48	0.295	15	0.717378		-0.144252	14.4252	15
Xyl5P	1.034	0.037	15	0.961	0.042	15	0.9294		-0.0317972	3.17972	5
Level significantly reduced in YY seeds vs R seeds						Mapped from results of 2-way ANOVA displayed in B
Level significantly increased in YY seeds vs R seeds
a)Transparency for a 10-fold change in either direction (Log10(YY/R) = 1/-1) set to 100%
